# Supplementary material for: 3-Mesityl-2-oxo-1-oxaspiro­[4.4]non-3-en-4-yl 4-chloro­benzoate
Source: Acta Crystallogr Sect E Struct Rep Online. 2009 Mar 6;65(Pt 4):o705. doi: 10.1107/S1600536809006503 (PMC2969026; doi:10.1107/S1600536809006503)
Supplement: Supplementary file 1 [file e-65-0o705-sup1.cif]

##############################################################################
###                                                                        ###
###        Electronic paper (Acta Crystallographica Section E)             ###
###                                                                        ###
##############################################################################
#                                                                            #
# This CIF contains the data in a paper accepted for publication in Acta     #
# Crystallographica Section E. It conforms to the requirements of Notes      #
# for Authors for Section E, and has been peer reviewed under the auspices   #
# of the IUCr Commission on Journals.                                        #
#                                                                            #
# Full details of the Crystallographic Information File format               #
# are given in the paper "The Crystallographic Information File (CIF):       #
# a New Standard Archive File for Crystallography" by S. R. Hall, F. H.      #
# Allen and I. D. Brown [Acta Cryst. (1991), A47, 655-685].                  #
#                                                                            #
# The current version of the core CIF dictionary is obtainable from          #
# ftp://ftp.iucr.org/pub/cif_core.dic. The current version number is 2.4.    #
#                                                                            #
# Software is freely available for graphical display of the structure(s) in  #
# this CIF.  For information consult the CIF home page http://www.iucr.org/  #
# cif/home.html                                                              #
#                                                                            #
# This file may be used for bona fide research purposes within the           #
# scientific community so long as proper attribution is given to the journal # 
# article from which it was obtained.                                        #
#                                                                            #
##############################################################################
                                             
data_global
_audit_creation_method     'by CrystalStructure 3.7.0'
_journal_date_recd_electronic     2009-02-07
_journal_date_accepted     2009-02-23
_journal_name_full     'Acta Crystallographica, Section E'
_journal_year     2009
_journal_volume     65
_journal_issue      4
_journal_page_first     o705
_journal_page_last     o705
_journal_paper_category     QO
_journal_coeditor_code     SI2154
_publ_contact_author_name     'Jim-Hao Zhao'
_publ_contact_author_address     'Zhejiang University, Hangzhou, China'
_publ_contact_author_email     jinhaozhao@zju.edu.cn
_publ_contact_author_fax     '086 571 86430193'
_publ_contact_author_phone     '13757673398'
_publ_section_title
;
3-Mesityl-2-oxo-1-oxaspiro[4.4]non-3-en-4-yl 4-chlorobenzoate
;
loop_
    _publ_author_name
    _publ_author_address
    'Ming-Hua Ji'
;
Institute of Science,
Zhejiang Sci_tec University,
Hangzhou 310032,
People's Republic of China
;
    'Min Xia'
;
Institute of Science,
Zhejiang Sci_tec University,
Hangzhou 310032,
People's Republic of China
;
    'Guo-Nian Zhu'
;
College of Agriculture and Biotechnology,
Zhejiang University,
Hangzhou 310029,
People's Republic of China
;
    'Jin-Hao Zhao'
;
College of Agriculture and Biotechnology,
Zhejiang University,
Hangzhou 310029,
People's Republic of China
;
data_I
_chemical_name_systematic
;
3-Mesityl-2-oxo-1-oxaspiro[4.4]non-3-en-4-yl 4-chlorobenzoate
;
_chemical_formula_moiety     'C24 H23 Cl O4'
_chemical_formula_sum     'C24 H23 Cl O4'
_chemical_formula_iupac     'C24 H23 Cl O4'
_chemical_formula_weight     410.90
_chemical_melting_point     ?
_symmetry_cell_setting     monoclinic
_symmetry_space_group_name_H-M     'P 21/c'
_symmetry_space_group_name_Hall     '-P 2ybc'
loop_
    _symmetry_equiv_pos_site_id
    _symmetry_equiv_pos_as_xyz
    1 '+X,+Y,+Z'
    2 '-X,1/2+Y,1/2-Z'
    3 '-X,-Y,-Z'
    4 '+X,1/2-Y,1/2+Z'
_cell_length_a     6.4880(2)
_cell_length_b     22.9397(8)
_cell_length_c     14.6305(6)
_cell_angle_alpha     90.000
_cell_angle_beta     91.5330(10)
_cell_angle_gamma     90.000
_cell_volume     2176.72(14)
_cell_formula_units_Z     4
_cell_measurement_reflns_used     20338
_cell_measurement_theta_min     3.0
_cell_measurement_theta_max     27.4
_cell_measurement_temperature     296.0(10)
_exptl_crystal_description     'block'
_exptl_crystal_colour     'colorless'
_exptl_crystal_size_max     0.62
_exptl_crystal_size_mid     0.48
_exptl_crystal_size_min     0.34
_exptl_crystal_density_diffrn     1.254
_exptl_crystal_density_meas     ?
_exptl_crystal_density_method     'not measured'
_exptl_crystal_F_000     864.00
_exptl_absorpt_coefficient_mu     0.202
_exptl_absorpt_correction_type     multi-scan
_exptl_absorpt_process_details     '(ABSCOR; Higashi, 1995)'
_exptl_absorpt_correction_T_min     0.867
_exptl_absorpt_correction_T_max     0.934
_diffrn_radiation_type     'Mo K\a'
_diffrn_radiation_wavelength     0.71075
_diffrn_measurement_device_type     'Rigaku R-AXIS RAPID'
_diffrn_measurement_method     \w
_diffrn_detector_area_resol_mean     10.00
_diffrn_reflns_number     33470
_diffrn_reflns_av_R_equivalents     0.030
_diffrn_reflns_theta_max     27.45
_diffrn_reflns_theta_full     27.45
_diffrn_measured_fraction_theta_max     0.989
_diffrn_measured_fraction_theta_full     0.989
_diffrn_reflns_limit_h_min     -8
_diffrn_reflns_limit_h_max     7
_diffrn_reflns_limit_k_min     -29
_diffrn_reflns_limit_k_max     29
_diffrn_reflns_limit_l_min     -18
_diffrn_reflns_limit_l_max     18
_refine_special_details
;
Refinement using all reflections. The weighted <i>R</i>-factor (<i>wR</i>) and
goodness of fit (<i>S</i>) are based on <i>F</i>^2^. <i>R</i>-factor (gt) are
based on <i>F</i>. The threshold expression of <i>F</i>^2^ > 2.0
\s(<i>F</i>^2^) is used only for calculating <i>R</i>-factor (gt).
;
_reflns_number_total     4926
_reflns_number_gt     3235
_reflns_threshold_expression     F^2^>2\s(F^2^)
_refine_ls_structure_factor_coef     Fsqd
_refine_ls_R_factor_gt     0.0373
_refine_ls_wR_factor_ref     0.0918
_refine_ls_goodness_of_fit_ref     1.000
_refine_ls_number_reflns     4926
_refine_ls_number_parameters     263
_refine_ls_hydrogen_treatment     constr
_refine_ls_weighting_scheme     calc
_refine_ls_weighting_details     'w = 1/[0.0002Fo^2^ + 1.45\s(Fo^2^)]/(4Fo^2^)'
_refine_ls_shift/su_max     0.0000
_refine_diff_density_max     0.14
_refine_diff_density_min     -0.17
_refine_ls_extinction_method     'Larson (1970), equation 22'
_refine_ls_extinction_coef      70E1(3)
loop_
    _atom_type_symbol
    _atom_type_description
    _atom_type_scat_dispersion_real
    _atom_type_scat_dispersion_imag
    _atom_type_scat_source
    'C' 'C' 0.003 0.002
;
International Tables for Crystallography
(1992, Vol. C, Tables 4.2.6.8 and 6.1.1.4)
;
    'H' 'H' 0.000 0.000
;
International Tables for Crystallography
(1992, Vol. C, Table 6.1.1.4)
;
    'O' 'O' 0.011 0.006
;
International Tables for Crystallography
(1992, Vol. C, Tables 4.2.6.8 and 6.1.1.4)
;
    'Cl' 'Cl' 0.148 0.159
;
International Tables for Crystallography
(1992, Vol. C, Tables 4.2.6.8 and 6.1.1.4)
;
_computing_data_collection     'PROCESS-AUTO (Rigaku, 1998)'
_computing_cell_refinement     'PROCESS-AUTO (Rigaku, 1998)'
_computing_data_reduction     'CrystalStructure (Rigaku/MSC, 2004)'
_computing_structure_solution     'SIR97 (Altomare <i>et al.</i>,  1993)'
_computing_structure_refinement     'CRYSTALS (Betteridge <i>et al.</i>,  2003)'
_computing_molecular_graphics     'ORTEP-3 for Windows (Farrugia, 1997)'
_computing_publication_material     'CrystalStructure (Rigaku/MSC, 2004)'
loop_
    _atom_site_type_symbol
    _atom_site_label
    _atom_site_fract_x
    _atom_site_fract_y
    _atom_site_fract_z
    _atom_site_U_iso_or_equiv
    _atom_site_adp_type
    _atom_site_calc_flag
    _atom_site_refinement_flags
    _atom_site_occupancy
    _atom_site_disorder_assembly
    _atom_site_disorder_group
    Cl Cl1 0.25024(8) 0.45321(2) -0.01486(4) 0.0960(2) Uani d . 1.00 . .
    O O1 0.83337(16) 0.19253(4) 0.49303(8) 0.0589(3) Uani d . 1.00 . .
    O O2 0.83728(17) 0.23623(5) 0.62950(8) 0.0671(3) Uani d . 1.00 . .
    O O3 0.64511(14) 0.29954(4) 0.33174(6) 0.0563(3) Uani d . 1.00 . .
    O O4 0.31480(18) 0.29640(6) 0.37120(10) 0.0822(5) Uani d . 1.00 . .
    C C1 0.7983(2) 0.23874(6) 0.54880(12) 0.0531(5) Uani d . 1.00 . .
    C C2 0.7122(2) 0.28760(6) 0.49455(12) 0.0493(4) Uani d . 1.00 . .
    C C3 0.6530(2) 0.34424(6) 0.53503(11) 0.0517(4) Uani d . 1.00 . .
    C C4 0.4814(2) 0.34712(6) 0.59006(12) 0.0617(5) Uani d . 1.00 . .
    C C5 0.4308(3) 0.40037(8) 0.62872(12) 0.0815(7) Uani d . 1.00 . .
    C C6 0.5482(4) 0.45001(8) 0.61565(16) 0.0906(8) Uani d . 1.00 . .
    C C7 0.7148(3) 0.44552(8) 0.56064(17) 0.0903(7) Uani d . 1.00 . .
    C C8 0.7716(2) 0.39386(6) 0.51955(12) 0.0664(5) Uani d . 1.00 . .
    C C9 0.3514(2) 0.29404(8) 0.60759(14) 0.0839(7) Uani d . 1.00 . .
    C C10 0.4933(4) 0.50730(9) 0.66180(18) 0.1028(11) Uani d . 1.00 . .
    C C11 0.9564(2) 0.39222(8) 0.45970(17) 0.0990(8) Uani d . 1.00 . .
    C C12 0.7031(2) 0.26889(6) 0.40947(12) 0.0498(4) Uani d . 1.00 . .
    C C13 0.4412(2) 0.31350(6) 0.31964(12) 0.0546(5) Uani d . 1.00 . .
    C C14 0.4018(2) 0.34881(6) 0.23706(11) 0.0479(4) Uani d . 1.00 . .
    C C15 0.5560(2) 0.37213(6) 0.18689(12) 0.0557(5) Uani d . 1.00 . .
    C C16 0.5109(2) 0.40460(6) 0.10976(12) 0.0653(5) Uani d . 1.00 . .
    C C17 0.3095(2) 0.41340(6) 0.08306(12) 0.0599(5) Uani d . 1.00 . .
    C C18 0.1545(2) 0.38918(8) 0.13064(14) 0.0864(7) Uani d . 1.00 . .
    C C19 0.1998(2) 0.35689(8) 0.20804(14) 0.0813(6) Uani d . 1.00 . .
    C C20 0.7718(2) 0.20699(6) 0.39878(11) 0.0526(4) Uani d . 1.00 . .
    C C21 0.6061(2) 0.16400(6) 0.36752(12) 0.0650(5) Uani d . 1.00 . .
    C C22 0.7311(3) 0.10964(6) 0.34622(13) 0.0819(6) Uani d . 1.00 . .
    C C23 0.9180(3) 0.13309(9) 0.29939(14) 0.0926(7) Uani d . 1.00 . .
    C C24 0.9516(2) 0.19490(6) 0.33625(12) 0.0718(6) Uani d . 1.00 . .
    H H5 0.3147 0.4028 0.6644 0.098 Uiso c R 1.00 . .
    H H7 0.7933 0.4787 0.5504 0.108 Uiso c R 1.00 . .
    H H15 0.6928 0.3660 0.2050 0.067 Uiso c R 1.00 . .
    H H16 0.6166 0.4205 0.0760 0.078 Uiso c R 1.00 . .
    H H18 0.0182 0.3944 0.1111 0.104 Uiso c R 1.00 . .
    H H19 0.0936 0.3405 0.2409 0.098 Uiso c R 1.00 . .
    H H91 0.2999 0.2786 0.5504 0.101 Uiso c R 1.00 . .
    H H92 0.2377 0.3047 0.6448 0.101 Uiso c R 1.00 . .
    H H93 0.4337 0.2650 0.6387 0.101 Uiso c R 1.00 . .
    H H101 0.3526 0.5060 0.6804 0.123 Uiso c R 1.00 . .
    H H102 0.5823 0.5131 0.7145 0.123 Uiso c R 1.00 . .
    H H103 0.5104 0.5389 0.6196 0.123 Uiso c R 1.00 . .
    H H111 1.0216 0.3547 0.4648 0.119 Uiso c R 1.00 . .
    H H112 0.9133 0.3989 0.3973 0.119 Uiso c R 1.00 . .
    H H113 1.0523 0.4220 0.4788 0.119 Uiso c R 1.00 . .
    H H211 0.5096 0.1565 0.4156 0.078 Uiso c R 1.00 . .
    H H212 0.5318 0.1781 0.3135 0.078 Uiso c R 1.00 . .
    H H221 0.7709 0.0891 0.4019 0.098 Uiso c R 1.00 . .
    H H222 0.6533 0.0836 0.3060 0.098 Uiso c R 1.00 . .
    H H231 1.0375 0.1090 0.3136 0.111 Uiso c R 1.00 . .
    H H232 0.8938 0.1340 0.2337 0.111 Uiso c R 1.00 . .
    H H241 1.0814 0.1973 0.3705 0.086 Uiso c R 1.00 . .
    H H242 0.9517 0.2227 0.2863 0.086 Uiso c R 1.00 . .
loop_
    _atom_site_aniso_label
    _atom_site_aniso_U_11
    _atom_site_aniso_U_22
    _atom_site_aniso_U_33
    _atom_site_aniso_U_12
    _atom_site_aniso_U_13
    _atom_site_aniso_U_23
    Cl1 0.1083(4) 0.0976(3) 0.0808(4) 0.0141(2) -0.0245(3) 0.0319(3)
    O1 0.0795(7) 0.0537(6) 0.0429(7) 0.0070(5) -0.0072(5) 0.0039(5)
    O2 0.0907(8) 0.0672(7) 0.0425(8) -0.0056(5) -0.0117(6) 0.0056(6)
    O3 0.0610(6) 0.0657(6) 0.0422(7) 0.0093(5) 0.0000(5) 0.0114(5)
    O4 0.0608(7) 0.1034(11) 0.0823(11) -0.0012(7) 0.0019(7) 0.0253(9)
    C1 0.0638(10) 0.0529(9) 0.0423(11) -0.0086(7) -0.0043(8) 0.0043(8)
    C2 0.0584(9) 0.0474(8) 0.0419(10) -0.0054(6) -0.0011(7) 0.0040(7)
    C3 0.0668(10) 0.0462(8) 0.0417(10) -0.0040(7) -0.0053(8) 0.0022(7)
    C4 0.0803(11) 0.0605(10) 0.0442(11) 0.0015(8) -0.0008(9) -0.0006(8)
    C5 0.1075(15) 0.0836(13) 0.0534(13) 0.0250(11) 0.0025(11) -0.0061(11)
    C6 0.152(2) 0.0569(12) 0.0618(15) 0.0231(13) -0.0212(14) -0.0090(10)
    C7 0.1344(19) 0.0487(10) 0.0867(17) -0.0122(11) -0.0215(14) 0.0013(11)
    C8 0.0826(12) 0.0518(10) 0.0642(13) -0.0084(8) -0.0087(10) 0.0072(9)
    C9 0.0858(13) 0.0926(13) 0.0745(15) -0.0107(10) 0.0220(11) 0.0034(11)
    C10 0.132(3) 0.0769(14) 0.098(2) 0.0380(17) -0.026(2) -0.0258(14)
    C11 0.0945(15) 0.0814(13) 0.121(2) -0.0267(10) 0.0057(14) 0.0203(13)
    C12 0.0559(9) 0.0510(8) 0.0424(10) -0.0014(6) -0.0027(7) 0.0088(8)
    C13 0.0541(9) 0.0598(9) 0.0496(11) -0.0062(7) -0.0040(8) 0.0024(8)
    C14 0.0525(9) 0.0445(8) 0.0464(10) -0.0003(6) -0.0049(7) -0.0009(7)
    C15 0.0525(9) 0.0602(9) 0.0544(11) 0.0090(7) -0.0011(8) 0.0079(8)
    C16 0.0638(11) 0.0705(10) 0.0619(12) 0.0078(8) 0.0060(9) 0.0169(9)
    C17 0.0697(11) 0.0565(9) 0.0527(11) 0.0068(8) -0.0113(9) 0.0048(8)
    C18 0.0590(11) 0.1087(15) 0.0901(16) -0.0019(10) -0.0229(11) 0.0293(13)
    C19 0.0559(11) 0.1068(14) 0.0806(15) -0.0106(9) -0.0092(10) 0.0308(12)
    C20 0.0637(9) 0.0546(9) 0.0392(10) 0.0039(7) -0.0034(8) 0.0036(7)
    C21 0.0785(11) 0.0597(9) 0.0562(12) -0.0025(8) -0.0077(9) -0.0014(8)
    C22 0.1206(16) 0.0589(11) 0.0655(14) 0.0083(10) -0.0084(12) -0.0098(10)
    C23 0.1229(17) 0.0889(13) 0.0664(15) 0.0319(12) 0.0108(13) -0.0087(11)
    C24 0.0745(11) 0.0834(12) 0.0579(13) 0.0147(9) 0.0083(10) 0.0063(10)
_geom_special_details
;
;
loop_
    _geom_bond_atom_site_label_1
    _geom_bond_atom_site_label_2
    _geom_bond_site_symmetry_1
    _geom_bond_site_symmetry_2
    _geom_bond_distance
    _geom_bond_publ_flag
    Cl1 C17 . . 1.7334(17) ?
    O1 C1 . . 1.361(2) ?
    O1 C20 . . 1.4633(19) ?
    O2 C1 . . 1.202(2) ?
    O3 C12 . . 1.3807(19) ?
    O3 C13 . . 1.3681(18) ?
    O4 C13 . . 1.195(2) ?
    C1 C2 . . 1.475(2) ?
    C2 C3 . . 1.483(2) ?
    C2 C12 . . 1.317(2) ?
    C3 C4 . . 1.393(2) ?
    C3 C8 . . 1.396(2) ?
    C4 C5 . . 1.389(2) ?
    C4 C9 . . 1.507(2) ?
    C5 C6 . . 1.386(2) ?
    C6 C7 . . 1.369(3) ?
    C6 C10 . . 1.524(3) ?
    C7 C8 . . 1.383(2) ?
    C8 C11 . . 1.504(2) ?
    C12 C20 . . 1.4978(19) ?
    C13 C14 . . 1.471(2) ?
    C14 C15 . . 1.366(2) ?
    C14 C19 . . 1.380(2) ?
    C15 C16 . . 1.377(2) ?
    C16 C17 . . 1.368(2) ?
    C17 C18 . . 1.357(2) ?
    C18 C19 . . 1.378(2) ?
    C20 C21 . . 1.520(2) ?
    C20 C24 . . 1.527(2) ?
    C21 C22 . . 1.524(2) ?
    C22 C23 . . 1.508(3) ?
    C23 C24 . . 1.530(2) ?
    C5 H5 . . 0.930 ?
    C7 H7 . . 0.930 ?
    C9 H91 . . 0.960 ?
    C9 H92 . . 0.960 ?
    C9 H93 . . 0.960 ?
    C10 H101 . . 0.960 ?
    C10 H102 . . 0.960 ?
    C10 H103 . . 0.960 ?
    C11 H111 . . 0.960 ?
    C11 H112 . . 0.960 ?
    C11 H113 . . 0.960 ?
    C15 H15 . . 0.930 ?
    C16 H16 . . 0.930 ?
    C18 H18 . . 0.930 ?
    C19 H19 . . 0.930 ?
    C21 H211 . . 0.970 ?
    C21 H212 . . 0.970 ?
    C22 H221 . . 0.970 ?
    C22 H222 . . 0.970 ?
    C23 H231 . . 0.970 ?
    C23 H232 . . 0.970 ?
    C24 H241 . . 0.970 ?
    C24 H242 . . 0.970 ?
loop_
    _geom_angle_atom_site_label_1
    _geom_angle_atom_site_label_2
    _geom_angle_atom_site_label_3
    _geom_angle_site_symmetry_1
    _geom_angle_site_symmetry_2
    _geom_angle_site_symmetry_3
    _geom_angle
    _geom_angle_publ_flag
    C1 O1 C20 . . . 110.04(11) ?
    C12 O3 C13 . . . 117.84(11) ?
    O1 C1 O2 . . . 121.16(14) ?
    O1 C1 C2 . . . 109.66(14) ?
    O2 C1 C2 . . . 129.18(15) ?
    C1 C2 C3 . . . 123.33(15) ?
    C1 C2 C12 . . . 105.54(13) ?
    C3 C2 C12 . . . 131.13(14) ?
    C2 C3 C4 . . . 119.47(13) ?
    C2 C3 C8 . . . 119.99(14) ?
    C4 C3 C8 . . . 120.52(14) ?
    C3 C4 C5 . . . 118.58(15) ?
    C3 C4 C9 . . . 121.32(14) ?
    C5 C4 C9 . . . 120.11(16) ?
    C4 C5 C6 . . . 121.98(19) ?
    C5 C6 C7 . . . 117.69(18) ?
    C5 C6 C10 . . . 120.8(2) ?
    C7 C6 C10 . . . 121.5(2) ?
    C6 C7 C8 . . . 122.96(18) ?
    C3 C8 C7 . . . 118.25(17) ?
    C3 C8 C11 . . . 121.71(15) ?
    C7 C8 C11 . . . 120.04(16) ?
    O3 C12 C2 . . . 128.10(12) ?
    O3 C12 C20 . . . 118.17(13) ?
    C2 C12 C20 . . . 113.69(13) ?
    O3 C13 O4 . . . 121.26(15) ?
    O3 C13 C14 . . . 112.40(13) ?
    O4 C13 C14 . . . 126.30(15) ?
    C13 C14 C15 . . . 122.92(13) ?
    C13 C14 C19 . . . 117.99(14) ?
    C15 C14 C19 . . . 119.05(15) ?
    C14 C15 C16 . . . 120.62(14) ?
    C15 C16 C17 . . . 119.63(15) ?
    Cl1 C17 C16 . . . 120.17(13) ?
    Cl1 C17 C18 . . . 119.25(13) ?
    C16 C17 C18 . . . 120.53(16) ?
    C17 C18 C19 . . . 119.79(16) ?
    C14 C19 C18 . . . 120.34(16) ?
    O1 C20 C12 . . . 101.01(11) ?
    O1 C20 C21 . . . 108.02(12) ?
    O1 C20 C24 . . . 109.27(12) ?
    C12 C20 C21 . . . 115.86(12) ?
    C12 C20 C24 . . . 117.98(12) ?
    C21 C20 C24 . . . 104.32(12) ?
    C20 C21 C22 . . . 102.49(13) ?
    C21 C22 C23 . . . 103.88(14) ?
    C22 C23 C24 . . . 106.19(16) ?
    C20 C24 C23 . . . 106.01(14) ?
    C4 C5 H5 . . . 119.0 ?
    C6 C5 H5 . . . 119.0 ?
    C6 C7 H7 . . . 118.5 ?
    C8 C7 H7 . . . 118.5 ?
    C4 C9 H91 . . . 109.5 ?
    C4 C9 H92 . . . 109.5 ?
    C4 C9 H93 . . . 109.5 ?
    H91 C9 H92 . . . 109.5 ?
    H91 C9 H93 . . . 109.5 ?
    H92 C9 H93 . . . 109.5 ?
    C6 C10 H101 . . . 109.5 ?
    C6 C10 H102 . . . 109.5 ?
    C6 C10 H103 . . . 109.5 ?
    H101 C10 H102 . . . 109.5 ?
    H101 C10 H103 . . . 109.5 ?
    H102 C10 H103 . . . 109.5 ?
    C8 C11 H111 . . . 109.5 ?
    C8 C11 H112 . . . 109.5 ?
    C8 C11 H113 . . . 109.5 ?
    H111 C11 H112 . . . 109.5 ?
    H111 C11 H113 . . . 109.5 ?
    H112 C11 H113 . . . 109.5 ?
    C14 C15 H15 . . . 119.7 ?
    C16 C15 H15 . . . 119.7 ?
    C15 C16 H16 . . . 120.2 ?
    C17 C16 H16 . . . 120.2 ?
    C17 C18 H18 . . . 120.1 ?
    C19 C18 H18 . . . 120.1 ?
    C14 C19 H19 . . . 119.8 ?
    C18 C19 H19 . . . 119.8 ?
    C20 C21 H211 . . . 111.2 ?
    C20 C21 H212 . . . 111.2 ?
    C22 C21 H211 . . . 111.2 ?
    C22 C21 H212 . . . 111.2 ?
    H211 C21 H212 . . . 109.5 ?
    C21 C22 H221 . . . 110.9 ?
    C21 C22 H222 . . . 110.9 ?
    C23 C22 H221 . . . 110.9 ?
    C23 C22 H222 . . . 110.9 ?
    H221 C22 H222 . . . 109.5 ?
    C22 C23 H231 . . . 110.3 ?
    C22 C23 H232 . . . 110.3 ?
    C24 C23 H231 . . . 110.3 ?
    C24 C23 H232 . . . 110.3 ?
    H231 C23 H232 . . . 109.5 ?
    C20 C24 H241 . . . 110.3 ?
    C20 C24 H242 . . . 110.3 ?
    C23 C24 H241 . . . 110.3 ?
    C23 C24 H242 . . . 110.3 ?
    H241 C24 H242 . . . 109.5 ?
loop_
    _geom_torsion_atom_site_label_1
    _geom_torsion_atom_site_label_2
    _geom_torsion_atom_site_label_3
    _geom_torsion_atom_site_label_4
    _geom_torsion_site_symmetry_1
    _geom_torsion_site_symmetry_2
    _geom_torsion_site_symmetry_3
    _geom_torsion_site_symmetry_4
    _geom_torsion
    _geom_torsion_publ_flag
    C1 O1 C20 C12 . . . . 1.70(14) ?
    C1 O1 C20 C21 . . . . -120.35(12) ?
    C1 O1 C20 C24 . . . . 126.75(12) ?
    C20 O1 C1 O2 . . . . 179.74(14) ?
    C20 O1 C1 C2 . . . . -0.57(16) ?
    C12 O3 C13 O4 . . . . -5.0(2) ?
    C12 O3 C13 C14 . . . . 176.84(12) ?
    C13 O3 C12 C2 . . . . -71.27(19) ?
    C13 O3 C12 C20 . . . . 110.86(14) ?
    O1 C1 C2 C3 . . . . 178.86(12) ?
    O1 C1 C2 C12 . . . . -1.01(16) ?
    O2 C1 C2 C3 . . . . -1.5(2) ?
    O2 C1 C2 C12 . . . . 178.65(16) ?
    C1 C2 C3 C4 . . . . -70.0(2) ?
    C1 C2 C3 C8 . . . . 108.53(18) ?
    C1 C2 C12 O3 . . . . -175.75(13) ?
    C1 C2 C12 C20 . . . . 2.20(17) ?
    C3 C2 C12 O3 . . . . 4.4(2) ?
    C3 C2 C12 C20 . . . . -177.65(14) ?
    C12 C2 C3 C4 . . . . 109.8(2) ?
    C12 C2 C3 C8 . . . . -71.6(2) ?
    C2 C3 C4 C5 . . . . 178.81(15) ?
    C2 C3 C4 C9 . . . . -1.5(2) ?
    C2 C3 C8 C7 . . . . -178.18(17) ?
    C2 C3 C8 C11 . . . . 2.1(2) ?
    C4 C3 C8 C7 . . . . 0.4(2) ?
    C4 C3 C8 C11 . . . . -179.37(17) ?
    C8 C3 C4 C5 . . . . 0.3(2) ?
    C8 C3 C4 C9 . . . . 179.99(14) ?
    C3 C4 C5 C6 . . . . -1.4(2) ?
    C9 C4 C5 C6 . . . . 178.88(19) ?
    C4 C5 C6 C7 . . . . 1.8(3) ?
    C4 C5 C6 C10 . . . . -177.7(2) ?
    C5 C6 C7 C8 . . . . -1.2(3) ?
    C10 C6 C7 C8 . . . . 178.4(2) ?
    C6 C7 C8 C3 . . . . 0.1(2) ?
    C6 C7 C8 C11 . . . . 179.8(2) ?
    O3 C12 C20 O1 . . . . 175.69(11) ?
    O3 C12 C20 C21 . . . . -67.91(18) ?
    O3 C12 C20 C24 . . . . 56.74(18) ?
    C2 C12 C20 O1 . . . . -2.47(16) ?
    C2 C12 C20 C21 . . . . 113.92(16) ?
    C2 C12 C20 C24 . . . . -121.43(16) ?
    O3 C13 C14 C15 . . . . -9.4(2) ?
    O3 C13 C14 C19 . . . . 168.51(14) ?
    O4 C13 C14 C15 . . . . 172.61(16) ?
    O4 C13 C14 C19 . . . . -9.5(2) ?
    C13 C14 C15 C16 . . . . 179.61(14) ?
    C13 C14 C19 C18 . . . . -179.44(16) ?
    C15 C14 C19 C18 . . . . -1.5(2) ?
    C19 C14 C15 C16 . . . . 1.7(2) ?
    C14 C15 C16 C17 . . . . -0.2(2) ?
    C15 C16 C17 Cl1 . . . . -178.99(12) ?
    C15 C16 C17 C18 . . . . -1.7(2) ?
    Cl1 C17 C18 C19 . . . . 179.29(14) ?
    C16 C17 C18 C19 . . . . 1.9(2) ?
    C17 C18 C19 C14 . . . . -0.4(2) ?
    O1 C20 C21 C22 . . . . -78.01(15) ?
    O1 C20 C24 C23 . . . . 94.02(15) ?
    C12 C20 C21 C22 . . . . 169.61(14) ?
    C12 C20 C24 C23 . . . . -151.47(14) ?
    C21 C20 C24 C23 . . . . -21.28(17) ?
    C24 C20 C21 C22 . . . . 38.17(16) ?
    C20 C21 C22 C23 . . . . -40.81(18) ?
    C21 C22 C23 C24 . . . . 27.7(2) ?
    C22 C23 C24 C20 . . . . -4.02(19) ?
loop_
    _geom_hbond_atom_site_label_D
    _geom_hbond_atom_site_label_H
    _geom_hbond_atom_site_label_A
    _geom_hbond_site_symmetry_A
    _geom_hbond_distance_DH
    _geom_hbond_distance_HA
    _geom_hbond_distance_DA
    _geom_hbond_angle_DHA
    _geom_hbond_publ_flag
    C24 H242 O2 4_554 0.97 2.57 3.475(2) 155 yes
