# Supplementary material for: 3-Mesityl-2-oxo-1-oxaspiro­[4.4]non-3-en-4-yl 4-chloro­benzoate
Source: Acta Crystallogr Sect E Struct Rep Online. 2009 Mar 6;65(Pt 4):o705. doi: 10.1107/S1600536809006503 (PMC2969026; doi:10.1107/S1600536809006503)
Supplement: Supplementary file 2 [file e-65-0o705-Isup2.hkl]

# 
# h,k,l, Fc-squared, Fo-squared, sigma(Fo-squared) and status flag 
# 
data_I 
_shelx_title '  LJDL' 
_shelx_refln_list_code          4 
_shelx_F_calc_maximum      156.52 
_exptl_crystal_F_000       864.00 
_reflns_d_resolution_high  0.7708 
 
loop_ 
 _symmetry_equiv_pos_as_xyz 
 'x, y, z' 
 '-x, y+1/2, -z+1/2' 
 '-x, -y, -z' 
 'x, -y-1/2, z-1/2' 
 
_cell_length_a     6.4880 
_cell_length_b    22.9397 
_cell_length_c    14.6305 
_cell_angle_alpha  90.000 
_cell_angle_beta   91.533 
_cell_angle_gamma  90.000 
 
_shelx_F_squared_multiplier     1.000 
 
loop_ 
 _refln_index_h 
 _refln_index_k 
 _refln_index_l 
 _refln_F_squared_calc 
 _refln_F_squared_meas 
 _refln_F_squared_sigma 
 _refln_observed_status 
   1   0   0    16337.89   107955.73    922.27 o 
   2   0   0     5079.93    26137.86    256.32 o 
   3   0   0        0.47        0.25      0.05 o 
   4   0   0       90.90      130.42      1.55 o 
   5   0   0        0.29        0.08      0.06 o 
   6   0   0        2.91        1.31      0.13 o 
   7   0   0        0.00        0.00      0.05 o 
   8   0   0        0.28       -0.04      0.27 o 
   1   1   0    10435.07    63884.26    515.73 o 
   2   1   0     1531.89     4138.61     23.76 o 
   3   1   0        8.73        8.47      0.14 o 
   4   1   0        5.00        2.05      0.11 o 
   5   1   0        0.36        0.12      0.04 o 
   6   1   0        2.89        3.46      0.14 o 
   7   1   0        0.05        0.07      0.05 o 
   8   1   0        0.00       -0.02      0.14 o 
   1   2   0      535.12      769.94      4.89 o 
   2   2   0      758.98     1742.70     14.57 o 
   3   2   0      115.68      113.96      0.96 o 
   4   2   0      291.75      583.96      4.03 o 
   5   2   0        5.37        2.77      0.11 o 
   6   2   0        9.93       14.37      0.24 o 
   7   2   0        0.10       -0.01      0.04 o 
   8   2   0        0.15        0.01      0.15 o 
   1   3   0     7610.46    41598.29    408.15 o 
   2   3   0     1405.55     3350.63     22.02 o 
   3   3   0      494.16     1186.64      7.27 o 
   4   3   0       70.63       68.84      0.65 o 
   5   3   0       12.18        7.38      0.22 o 
   6   3   0        0.87        0.35      0.07 o 
   7   3   0        0.02       -0.03      0.08 o 
   8   3   0        0.11        0.04      0.15 o 
   0   4   0     4407.53    19040.09    143.37 o 
   1   4   0      100.57       58.91      0.56 o 
   2   4   0     3419.91    13877.42    116.37 o 
   3   4   0       43.12       30.41      0.55 o 
   4   4   0        0.59        0.43      0.03 o 
   5   4   0        4.40        1.84      0.10 o 
   6   4   0        0.72        0.55      0.10 o 
   7   4   0        0.00       -0.01      0.14 o 
   8   4   0        0.00        0.02      0.09 o 
   1   5   0        2.60        1.21      0.05 o 
   2   5   0      352.41      427.12      3.27 o 
   3   5   0        1.58        1.49      0.09 o 
   4   5   0      125.48      214.55      2.12 o 
   5   5   0        5.92        3.48      0.23 o 
   6   5   0        0.00        0.16      0.08 o 
   7   5   0        0.18        0.65      0.13 o 
   8   5   0        0.05        0.37      0.25 o 
   0   6   0      272.96      378.50      3.05 o 
   1   6   0     1588.82     4793.99     31.11 o 
   2   6   0     1895.56     5716.55     78.48 o 
   3   6   0       17.12       12.08      0.27 o 
   4   6   0      103.77      162.03      1.69 o 
   5   6   0       11.54        8.67      0.32 o 
   6   6   0        0.34        0.23      0.12 o 
   7   6   0        0.14        0.20      0.11 o 
   8   6   0        0.00       -0.08      0.12 o 
   1   7   0     1698.08     4940.25     32.22 o 
   2   7   0       92.67       82.22      0.73 o 
   3   7   0      432.80      875.71      6.84 o 
   4   7   0        3.22        2.09      0.15 o 
   5   7   0       69.14      147.36      1.67 o 
   6   7   0        1.48        1.18      0.15 o 
   7   7   0        0.01        0.06      0.11 o 
   8   7   0        0.02       -0.05      0.10 o 
   0   8   0      623.35      836.31      6.62 o 
   1   8   0      575.30      993.32      5.96 o 
   2   8   0      445.48      729.94      5.46 o 
   3   8   0      332.98      710.32      5.58 o 
   4   8   0        0.17        0.23      0.06 o 
   5   8   0        4.18        2.48      0.21 o 
   6   8   0        0.01        0.13      0.09 o 
   7   8   0        0.09        0.14      0.12 o 
   8   8   0        0.01       -0.04      0.12 o 
   1   9   0       28.02       13.22      0.28 o 
   2   9   0      144.07      174.74      1.17 o 
   3   9   0       46.94       42.79      0.63 o 
   4   9   0        5.38        2.25      0.13 o 
   5   9   0        0.26        0.45      0.10 o 
   6   9   0        5.96        8.31      0.35 o 
   7   9   0        0.53        0.84      0.18 o 
   8   9   0        0.01        0.11      0.18 o 
   0  10   0      658.64     1403.17     11.72 o 
   1  10   0       10.64        6.86      0.10 o 
   2  10   0       42.97       15.62      0.44 o 
   3  10   0       88.34       75.43      0.83 o 
   4  10   0        6.04        2.84      0.14 o 
   5  10   0        8.33        9.32      0.29 o 
   6  10   0        3.14        4.21      0.32 o 
   7  10   0        0.01        0.03      0.11 o 
   1  11   0       53.25       43.48      0.43 o 
   2  11   0       93.03       86.65      1.07 o 
   3  11   0       11.48        4.11      0.09 o 
   4  11   0        0.55        0.26      0.06 o 
   5  11   0       13.06       22.51      0.43 o 
   6  11   0        0.85        1.20      0.16 o 
   7  11   0        0.07        0.15      0.13 o 
   0  12   0     1362.91     3981.84     34.11 o 
   1  12   0      101.72      131.63      1.14 o 
   2  12   0      477.04     1013.48      7.80 o 
   3  12   0       61.18       54.66      0.91 o 
   4  12   0       10.03        9.92      0.20 o 
   5  12   0        0.03        0.18      0.09 o 
   6  12   0        0.20        0.55      0.11 o 
   7  12   0        0.02        0.07      0.10 o 
   1  13   0       23.81        9.58      0.18 o 
   2  13   0       51.53       49.25      0.74 o 
   3  13   0       42.06       52.33      0.82 o 
   4  13   0        0.93        0.60      0.06 o 
   5  13   0        0.91        0.67      0.11 o 
   6  13   0        2.01        3.74      0.27 o 
   7  13   0        0.04        0.00      0.16 o 
   0  14   0       28.68       12.40      0.35 o 
   1  14   0       88.57       86.28      0.82 o 
   2  14   0        4.30        2.53      0.14 o 
   3  14   0       43.84       48.77      0.70 o 
   4  14   0        6.37        4.26      0.33 o 
   5  14   0        0.46        0.40      0.06 o 
   6  14   0        0.28        0.26      0.08 o 
   1  15   0       10.05        5.01      0.12 o 
   2  15   0        0.05        0.01      0.05 o 
   3  15   0       21.29       17.12      0.37 o 
   4  15   0        1.59        1.08      0.39 o 
   5  15   0        0.18        0.28      0.03 o 
   6  15   0        0.19       -0.01      0.17 o 
   0  16   0       17.86        9.79      0.29 o 
   1  16   0      118.10      145.91      1.26 o 
   2  16   0        2.32        1.22      0.11 o 
   3  16   0       36.69       43.07      0.65 o 
   5  16   0        1.12        0.84      0.36 o 
   6  16   0        0.01        0.01      0.17 o 
   1  17   0        5.79        2.74      0.19 o 
   2  17   0       40.07       39.21      0.73 o 
   3  17   0        0.26        0.11      0.06 o 
   4  17   0        2.62        1.62      0.34 o 
   5  17   0        0.05        0.08      0.20 o 
   6  17   0        0.06       -0.02      0.18 o 
   0  18   0        4.80        4.34      0.24 o 
   1  18   0        4.22        2.85      0.10 o 
   2  18   0        7.01        4.76      0.22 o 
   3  18   0        0.13        0.30      0.08 o 
   4  18   0        3.34        2.79      0.14 o 
   6  18   0        0.17        0.59      0.44 o 
   1  19   0        8.79        9.27      0.18 o 
   2  19   0       11.97       12.42      0.37 o 
   3  19   0        3.36        2.92      0.28 o 
   4  19   0        0.06        0.02      0.04 o 
   6  19   0        0.20        0.38      0.34 o 
   0  20   0      257.09      858.24      9.21 o 
   1  20   0       18.27       19.50      0.28 o 
   2  20   0        5.37        4.46      0.27 o 
   3  20   0        0.07        0.08      0.07 o 
   4  20   0        0.68        1.52      0.25 o 
   1  21   0       11.90       15.16      0.22 o 
   2  21   0        0.29        0.22      0.10 o 
   3  21   0        4.25        6.91      0.22 o 
   4  21   0        1.29        1.72      0.34 o 
   5  21   0        0.00       -0.11      0.32 o 
   0  22   0        0.04        0.04      0.09 o 
   1  22   0        0.21        0.12      0.05 o 
   2  22   0        0.24        0.22      0.10 o 
   3  22   0        2.13        2.58      0.18 o 
   5  22   0        0.36       -0.03      0.30 o 
   1  23   0        0.31        0.01      0.04 o 
   2  23   0        1.85        2.58      0.21 o 
   3  23   0        0.21        0.22      0.10 o 
   4  23   0        0.71        1.25      0.43 o 
   5  23   0        0.07        0.68      0.45 o 
   0  24   0        0.50        0.15      0.09 o 
   1  24   0        0.82        0.94      0.10 o 
   2  24   0        0.47        0.36      0.13 o 
   3  24   0        1.02        1.67      0.25 o 
   4  24   0        0.00        0.12      0.24 o 
   1  25   0        0.69        0.85      0.13 o 
   2  25   0        1.48        1.85      0.21 o 
   3  25   0        0.83        2.62      0.45 o 
   4  25   0        0.31        1.70      0.57 o 
   0  26   0        1.36        3.10      0.26 o 
   1  26   0        0.03        0.03      0.10 o 
   2  26   0        0.01       -0.02      0.11 o 
   3  26   0        0.00        0.10      0.19 o 
   1  27   0        0.02        0.00      0.12 o 
   2  27   0        0.00       -0.01      0.11 o 
   3  27   0        0.36        0.86      0.21 o 
   0  28   0        1.49        3.31      0.39 o 
   1  28   0        0.19        0.34      0.18 o 
   2  28   0        0.00        0.04      0.11 o 
   1  29   0        0.32        0.59      0.43 o 
  -8   1   1        0.05        0.05      0.27 o 
  -7   1   1        0.02       -0.05      0.06 o 
  -6   1   1        0.09        0.04      0.05 o 
  -5   1   1        0.14        0.03      0.04 o 
  -4   1   1       32.66       27.15      0.43 o 
  -3   1   1      249.76      346.70      2.37 o 
  -2   1   1     1174.18     2365.49     17.93 o 
  -1   1   1     8019.98    42428.80    240.18 o 
   1   1   1      503.62      715.66      5.27 o 
   2   1   1     3040.96    12145.79     68.71 o 
   3   1   1      148.39      130.53      1.24 o 
   4   1   1       25.56       19.09      0.31 o 
   5   1   1        1.63        1.07      0.07 o 
   6   1   1        1.56        1.89      0.09 o 
   7   1   1        0.14        0.20      0.07 o 
   8   1   1        0.03        0.03      0.13 o 
  -8   2   1        0.16       -0.02      0.17 o 
  -7   2   1        0.64        1.75      0.12 o 
  -6   2   1        0.25        0.18      0.06 o 
  -5   2   1        6.96        2.81      0.13 o 
  -4   2   1      239.80      508.27      3.48 o 
  -3   2   1      315.82      499.79      3.22 o 
  -2   2   1       55.10       42.90      0.44 o 
  -1   2   1     5174.36    23083.08    270.65 o 
   1   2   1      176.87      159.90      1.01 o 
   2   2   1        0.00        0.00      0.02 o 
   3   2   1     1186.96     3166.17     18.91 o 
   4   2   1       38.41       33.89      0.41 o 
   5   2   1        3.30        1.87      0.09 o 
   6   2   1        6.24        6.58      0.20 o 
   7   2   1        0.03        0.12      0.05 o 
   8   2   1        0.06        0.01      0.17 o 
  -8   3   1        0.02        0.03      0.18 o 
  -7   3   1        0.00        0.00      0.07 o 
  -6   3   1        0.84        0.83      0.06 o 
  -5   3   1       56.33       93.24      0.90 o 
  -4   3   1       50.70       48.79      0.51 o 
  -3   3   1     1073.39     2481.15     14.25 o 
  -2   3   1     1983.48     5201.60     55.45 o 
  -1   3   1     6489.91    34803.65    378.80 o 
   0   3   1      393.54      672.05      3.53 o 
   1   3   1       13.29        8.06      0.25 o 
   2   3   1       86.05      103.12      1.01 o 
   3   3   1     1584.28     5432.60     32.06 o 
   4   3   1        9.93        5.18      0.16 o 
   5   3   1        4.21        3.65      0.11 o 
   6   3   1        1.46        1.48      0.07 o 
   7   3   1        0.18        0.28      0.11 o 
   8   3   1        0.10        0.00      0.21 o 
  -8   4   1        0.02        0.04      0.10 o 
  -7   4   1        0.43       -0.01      0.10 o 
  -6   4   1        0.03        0.09      0.08 o 
  -5   4   1       18.90       21.35      0.30 o 
  -4   4   1      101.08      129.03      0.97 o 
  -3   4   1       95.82       77.08      1.00 o 
  -2   4   1        1.86        1.56      0.08 o 
  -1   4   1     4793.49    22591.83    327.42 o 
   0   4   1     1021.40     2480.88     12.33 o 
   1   4   1    24499.61   190152.89   1557.88 o 
   2   4   1     2130.56     6570.65     36.17 o 
   3   4   1      571.86     1057.09      7.03 o 
   4   4   1        4.43        2.30      0.08 o 
   5   4   1       10.12        9.68      0.14 o 
   6   4   1        0.14        0.39      0.04 o 
   7   4   1        0.05        0.41      0.16 o 
   8   4   1        0.04        0.04      0.10 o 
  -8   5   1        0.01        0.09      0.14 o 
  -7   5   1        0.01        0.14      0.11 o 
  -6   5   1        9.75       10.77      0.37 o 
  -5   5   1      249.67      846.62      7.53 o 
  -4   5   1       10.44        2.88      0.22 o 
  -3   5   1      157.42      164.51      1.66 o 
  -2   5   1        0.14        0.04      0.03 o 
  -1   5   1     3531.23    12255.57     85.70 o 
   0   5   1     1049.98     1987.90     10.21 o 
   1   5   1    11825.37    73896.27    619.85 o 
   2   5   1      279.31      398.08      5.52 o 
   3   5   1     1532.72     5068.17     82.05 o 
   4   5   1       71.95       58.33      0.84 o 
   5   5   1        0.00        0.12      0.07 o 
   6   5   1        1.69        1.59      0.15 o 
   7   5   1        0.56        1.64      0.21 o 
   8   5   1        0.03        0.16      0.13 o 
  -8   6   1        0.00        0.15      0.21 o 
  -7   6   1        0.48        0.89      0.27 o 
  -6   6   1        9.12       15.93      0.42 o 
  -5   6   1       86.18      208.95      2.36 o 
  -4   6   1      131.78      178.80      1.82 o 
  -3   6   1      706.89     1610.22     11.99 o 
  -2   6   1      773.05     1462.87      9.17 o 
  -1   6   1      423.30      476.38      4.03 o 
   0   6   1       21.25        4.10      0.35 o 
   1   6   1       46.99        9.56      0.27 o 
   2   6   1     2160.25     7591.62     43.13 o 
   3   6   1        0.42        0.06      0.05 o 
   4   6   1        0.48        0.25      0.08 o 
   5   6   1        4.58        3.88      0.25 o 
   6   6   1        2.25        2.17      0.19 o 
   7   6   1        0.72        1.98      0.21 o 
   8   6   1        0.03        0.03      0.13 o 
  -8   7   1        0.01        0.08      0.12 o 
  -7   7   1        0.01        0.11      0.10 o 
  -6   7   1        2.73        2.54      0.20 o 
  -5   7   1       53.38       89.39      1.27 o 
  -4   7   1       45.11       54.48      0.77 o 
  -3   7   1      913.89     2599.40     19.29 o 
  -2   7   1        0.09        0.06      0.02 o 
  -1   7   1        7.59        1.95      0.12 o 
   0   7   1      136.68      124.96      1.21 o 
   1   7   1     2953.58     9709.87     54.78 o 
   2   7   1        0.02       -0.01      0.01 o 
   3   7   1      215.34      310.21      2.91 o 
   4   7   1        4.06        1.96      0.14 o 
   5   7   1        0.97        0.51      0.11 o 
   6   7   1        6.64        8.94      0.30 o 
   7   7   1        1.45        3.71      0.24 o 
   8   7   1        0.05        0.29      0.15 o 
  -8   8   1        0.05        0.26      0.12 o 
  -7   8   1        0.00        0.03      0.10 o 
  -6   8   1        9.72       17.59      0.47 o 
  -5   8   1       21.35       26.91      0.51 o 
  -4   8   1       56.18       66.54      0.83 o 
  -3   8   1       20.65       13.12      0.35 o 
  -2   8   1        0.00       -0.01      0.01 o 
  -1   8   1      781.24     1488.91     10.50 o 
   0   8   1      403.47      417.33      2.71 o 
   1   8   1     1517.44     4318.87     24.26 o 
   2   8   1        0.28        0.19      0.04 o 
   3   8   1       95.08       86.71      1.11 o 
   4   8   1        9.48        6.23      0.25 o 
   5   8   1       15.12       17.16      0.47 o 
   6   8   1        0.65        0.76      0.12 o 
   7   8   1        0.01        0.02      0.08 o 
   8   8   1        0.07        0.57      0.19 o 
  -8   9   1        0.00        0.03      0.22 o 
  -7   9   1        0.02       -0.06      0.12 o 
  -6   9   1        1.72        2.35      0.21 o 
  -5   9   1        0.41        0.19      0.07 o 
  -4   9   1        0.17        0.10      0.05 o 
  -3   9   1      901.64     3063.75     22.17 o 
  -2   9   1     1459.10     5422.92     38.03 o 
  -1   9   1      242.51      313.15      2.77 o 
   0   9   1      450.64      657.74      4.09 o 
   1   9   1      203.12      271.73      1.80 o 
   2   9   1        3.48        4.98      0.18 o 
   3   9   1        0.60        0.45      0.03 o 
   4   9   1       73.72      114.75      1.31 o 
   5   9   1        0.14        0.08      0.08 o 
   6   9   1        3.94        7.40      0.33 o 
   7   9   1        0.03        0.03      0.10 o 
  -7  10   1        0.04        0.20      0.13 o 
  -6  10   1        1.81        2.48      0.42 o 
  -5  10   1        0.69        0.29      0.09 o 
  -4  10   1        2.38        0.71      0.12 o 
  -3  10   1       11.62        6.01      0.22 o 
  -2  10   1        0.26        0.06      0.04 o 
  -1  10   1       98.67      105.60      1.24 o 
   0  10   1      385.21      485.56      3.06 o 
   1  10   1        1.54        0.88      0.05 o 
   2  10   1        1.50        0.69      0.04 o 
   3  10   1       30.51       17.75      0.39 o 
   4  10   1        0.04        0.04      0.05 o 
   5  10   1        4.72        5.05      0.26 o 
   6  10   1        0.02        0.20      0.10 o 
   7  10   1        0.03        0.06      0.09 o 
  -7  11   1        0.31        0.47      0.23 o 
  -6  11   1        0.06        0.16      0.09 o 
  -5  11   1        4.08        4.07      0.16 o 
  -4  11   1        9.26        5.67      0.20 o 
  -3  11   1       20.75       11.74      0.39 o 
  -2  11   1       57.81       38.99      0.61 o 
  -1  11   1       28.09       14.10      0.18 o 
   0  11   1       12.40        3.88      0.14 o 
   1  11   1      251.93      416.44      2.75 o 
   2  11   1       77.40       73.68      0.68 o 
   3  11   1       71.59       76.46      0.73 o 
   4  11   1        7.94        3.78      0.18 o 
   5  11   1       16.28       25.01      0.60 o 
   6  11   1        8.47       18.44      0.48 o 
   7  11   1        0.01        0.09      0.10 o 
  -7  12   1        0.00       -0.01      0.22 o 
  -6  12   1        0.11        0.11      0.08 o 
  -5  12   1        1.24        0.96      0.10 o 
  -4  12   1        2.73        1.49      0.09 o 
  -3  12   1       13.98        9.99      0.18 o 
  -2  12   1        0.15        0.03      0.04 o 
  -1  12   1        6.78        4.62      0.11 o 
   0  12   1        0.69        0.92      0.06 o 
   1  12   1      624.66     1442.12      8.93 o 
   2  12   1      436.63     1109.04      6.86 o 
   3  12   1       11.70        7.93      0.16 o 
   4  12   1        0.24        0.07      0.04 o 
   5  12   1        6.17        8.72      0.27 o 
   6  12   1        1.99        3.11      0.24 o 
   7  12   1        0.02        0.01      0.11 o 
  -7  13   1        0.31        0.00      0.18 o 
  -6  13   1        1.21        2.76      0.30 o 
  -5  13   1        0.10        0.31      0.07 o 
  -4  13   1        2.75        2.01      0.07 o 
  -3  13   1       36.56       30.76      0.50 o 
  -2  13   1       39.49       26.61      0.52 o 
  -1  13   1       26.55       14.81      0.26 o 
   0  13   1       72.75       76.95      0.71 o 
   1  13   1        1.85        1.50      0.09 o 
   2  13   1      288.16      611.07      3.90 o 
   3  13   1        0.17        0.18      0.03 o 
   4  13   1       13.10       12.36      0.23 o 
   5  13   1        9.06       13.76      0.69 o 
   6  13   1        1.16        1.99      0.14 o 
   7  13   1        0.02       -0.02      0.30 o 
  -7  14   1        0.10        0.00      0.23 o 
  -6  14   1        0.16       -0.02      0.17 o 
  -5  14   1        0.32        0.28      0.04 o 
  -4  14   1        4.17        3.63      0.33 o 
  -3  14   1       12.92        9.11      0.26 o 
  -2  14   1       15.15        8.15      0.25 o 
  -1  14   1      228.81      293.64      3.17 o 
   0  14   1       71.31       76.03      0.92 o 
   1  14   1       50.37       44.15      0.73 o 
   2  14   1       21.00       13.01      0.34 o 
   3  14   1        0.52        0.13      0.05 o 
   4  14   1       34.32       51.52      0.70 o 
   5  14   1        3.39        4.22      0.34 o 
   6  14   1        0.31        0.37      0.11 o 
   7  14   1        0.03        0.01      0.30 o 
  -7  15   1        0.03        0.07      0.22 o 
  -6  15   1        0.46       -0.04      0.20 o 
  -5  15   1        3.10        3.59      0.70 o 
  -4  15   1        0.12        0.07      0.16 o 
  -3  15   1        9.26        5.11      0.23 o 
  -2  15   1      156.81      307.79      2.77 o 
  -1  15   1       80.96       95.85      0.89 o 
   0  15   1       20.21        9.72      0.23 o 
   1  15   1       25.11       15.96      0.28 o 
   2  15   1       42.45       42.24      0.77 o 
   3  15   1        0.06        0.05      0.06 o 
   4  15   1        0.31       -0.05      0.23 o 
   5  15   1        0.05        0.08      0.04 o 
   6  15   1        0.26        0.01      0.22 o 
   7  15   1        0.01       -0.14      0.40 o 
  -7  16   1        0.00        0.00      0.23 o 
  -6  16   1        0.08        0.01      0.23 o 
  -5  16   1        3.60        7.49      0.75 o 
  -4  16   1        0.00        0.11      0.24 o 
  -3  16   1        0.54        0.24      0.06 o 
  -2  16   1        0.99        0.43      0.09 o 
  -1  16   1        4.36        2.29      0.08 o 
   0  16   1       37.14       27.81      0.41 o 
   1  16   1      569.57     1617.27     10.81 o 
   2  16   1        3.57        1.86      0.18 o 
   3  16   1       49.39       67.07      0.90 o 
   4  16   1        1.30        1.21      0.28 o 
   5  16   1        2.50        4.86      0.39 o 
   6  16   1        0.00        0.00      0.20 o 
   7  16   1        0.00        0.01      0.17 o 
  -6  17   1        0.00        0.00      0.24 o 
  -5  17   1        0.02        0.11      0.29 o 
  -4  17   1        2.41        1.35      0.32 o 
  -3  17   1        0.14        0.04      0.05 o 
  -2  17   1       16.33       12.26      0.35 o 
  -1  17   1       25.15       19.35      0.26 o 
   0  17   1       10.74        4.36      0.17 o 
   1  17   1       19.25       13.75      0.30 o 
   2  17   1        0.36        0.07      0.09 o 
   3  17   1        2.74        3.85      0.19 o 
   4  17   1        5.70        4.99      0.37 o 
   5  17   1        0.50       -0.06      0.21 o 
  -5  18   1        0.12        0.31      0.26 o 
  -4  18   1        0.69        0.52      0.07 o 
  -3  18   1       11.91       12.92      0.38 o 
  -2  18   1        0.80        0.47      0.09 o 
  -1  18   1       49.55       56.98      0.63 o 
   0  18   1       32.54       33.65      0.50 o 
   1  18   1      136.03      277.23      2.27 o 
   2  18   1        0.01       -0.03      0.06 o 
   3  18   1        0.22       -0.03      0.07 o 
   4  18   1        1.27        2.92      0.82 o 
   5  18   1        0.01        0.01      0.17 o 
  -5  19   1        0.00        0.47      0.35 o 
  -4  19   1        0.00        0.02      0.03 o 
  -3  19   1        2.75        2.40      0.23 o 
  -2  19   1        0.06        0.08      0.07 o 
  -1  19   1       21.63       24.46      0.29 o 
   0  19   1       89.32      172.61      1.57 o 
   1  19   1        5.86        4.18      0.12 o 
   2  19   1        0.50        0.23      0.10 o 
   3  19   1        0.35        0.95      0.11 o 
   4  19   1        2.10        2.72      0.18 o 
   5  19   1        0.14       -0.05      0.28 o 
  -5  20   1        0.01       -0.04      0.28 o 
  -4  20   1        0.51        0.61      0.08 o 
  -3  20   1        0.25        0.20      0.11 o 
  -2  20   1        3.93        1.91      0.19 o 
  -1  20   1        0.05        0.05      0.03 o 
   0  20   1       24.57       31.05      0.48 o 
   1  20   1       29.09       31.45      0.44 o 
   2  20   1       31.75       59.71      1.00 o 
   3  20   1        1.09        1.03      0.11 o 
   4  20   1        2.43        3.91      0.15 o 
   5  20   1        0.05        0.02      0.15 o 
  -4  21   1        0.22        0.46      0.18 o 
  -3  21   1        0.00        0.04      0.08 o 
  -2  21   1       12.72       21.53      0.48 o 
  -1  21   1        4.31        2.55      0.11 o 
   0  21   1       16.34       15.73      0.54 o 
   1  21   1       14.48       19.70      0.32 o 
   2  21   1        5.25        7.26      0.24 o 
   3  21   1        3.67        4.27      0.25 o 
   4  21   1        0.21        0.45      0.06 o 
   5  21   1        0.11        0.17      0.35 o 
  -5  22   1        0.01        0.04      0.22 o 
  -4  22   1        0.91        2.19      0.38 o 
  -3  22   1        0.14        0.45      0.13 o 
  -2  22   1        1.08        0.96      0.16 o 
  -1  22   1        0.01        0.11      0.03 o 
   0  22   1        1.98        1.06      0.10 o 
   1  22   1        0.79        0.43      0.06 o 
   2  22   1        2.58        2.54      0.21 o 
   3  22   1        0.49        0.04      0.09 o 
   4  22   1        0.06        0.01      0.25 o 
  -4  23   1        0.62        2.41      0.48 o 
  -3  23   1        0.61        0.70      0.25 o 
  -2  23   1        0.19        0.52      0.13 o 
  -1  23   1        2.25        2.07      0.18 o 
   0  23   1        1.62        1.59      0.10 o 
   1  23   1        3.76        2.67      0.11 o 
   2  23   1        0.45        0.25      0.11 o 
   3  23   1        3.12        4.40      0.23 o 
   4  23   1        0.01        0.16      0.21 o 
   5  23   1        0.01       -0.02      0.29 o 
  -4  24   1        0.34        1.55      0.44 o 
  -3  24   1        0.64        1.48      0.18 o 
  -2  24   1        0.06        0.04      0.09 o 
  -1  24   1        5.22        8.29      0.33 o 
   0  24   1        0.66        0.51      0.08 o 
   1  24   1        3.84        3.87      0.15 o 
   2  24   1        1.96        3.15      0.23 o 
   3  24   1        1.33        2.51      0.18 o 
   4  24   1        0.06        0.34      0.34 o 
  -4  25   1        0.13        0.22      0.26 o 
  -3  25   1        0.15        0.21      0.13 o 
  -2  25   1        1.33        2.49      0.32 o 
  -1  25   1        0.04        0.02      0.08 o 
   0  25   1        2.38        5.45      0.15 o 
   1  25   1        1.19        1.69      0.14 o 
   2  25   1        0.95        2.38      0.16 o 
   3  25   1        0.16        0.58      0.17 o 
   4  25   1        0.03        0.66      0.37 o 
  -3  26   1        0.00        0.08      0.13 o 
  -2  26   1        0.28        0.81      0.18 o 
  -1  26   1        0.01        0.05      0.12 o 
   0  26   1        0.00        0.03      0.06 o 
   1  26   1        0.03        0.02      0.08 o 
   2  26   1        1.08        2.38      0.21 o 
   3  26   1        0.00        0.09      0.18 o 
  -3  27   1        0.41        0.87      0.18 o 
  -2  27   1        0.12        0.39      0.13 o 
  -1  27   1        0.16        0.17      0.14 o 
   0  27   1        0.40        0.48      0.40 o 
   1  27   1        0.20        0.37      0.17 o 
   2  27   1        0.03        0.02      0.16 o 
   3  27   1        0.00       -0.05      0.11 o 
  -2  28   1        0.09        0.33      0.15 o 
  -1  28   1        0.59        1.82      0.22 o 
   0  28   1        0.03        0.06      0.26 o 
   1  28   1        0.15        0.50      0.18 o 
   2  28   1        0.01       -0.01      0.08 o 
   0  29   1        0.02        0.14      0.22 o 
   1  29   1        0.00        0.04      0.24 o 
  -7   0   2        0.12        0.49      0.10 o 
  -6   0   2       14.95       21.13      0.53 o 
  -5   0   2       31.39       26.93      0.65 o 
  -4   0   2      736.79     2678.16     24.11 o 
  -3   0   2       66.37       82.31      2.27 o 
  -2   0   2    12039.68    78778.76    730.06 o 
  -1   0   2     8471.69    47186.24    395.99 o 
   1   0   2      864.54     2019.75     15.70 o 
   2   0   2     6641.37    34934.48    307.77 o 
   3   0   2       52.06       31.80      1.23 o 
   4   0   2       80.76      104.28      1.58 o 
   5   0   2        1.88        1.57      0.15 o 
   6   0   2        3.29        2.90      0.19 o 
   7   0   2        0.06        0.01      0.09 o 
   8   0   2        0.00        0.00      0.24 o 
  -8   1   2        0.06        0.00      0.19 o 
  -7   1   2        0.08        0.06      0.05 o 
  -6   1   2        4.03        5.96      0.21 o 
  -5   1   2        1.65        0.72      0.09 o 
  -4   1   2      135.73      172.86      1.50 o 
  -3   1   2     2713.20    13262.69     86.69 o 
  -2   1   2      331.95      474.12      3.16 o 
  -1   1   2     1956.53     6055.46     32.28 o 
   1   1   2     7265.46    39802.92    235.29 o 
   2   1   2        0.69        0.37      0.04 o 
   3   1   2     1058.77     2951.02     17.42 o 
   4   1   2       67.04       62.88      0.67 o 
   5   1   2       12.43       10.03      0.24 o 
   6   1   2        1.33        1.63      0.09 o 
   7   1   2        0.02        0.15      0.06 o 
   8   1   2        0.03       -0.01      0.14 o 
  -8   2   2        0.06        0.09      0.18 o 
  -7   2   2        0.06        0.09      0.05 o 
  -6   2   2       13.43       22.87      0.35 o 
  -5   2   2        1.59        1.53      0.08 o 
  -4   2   2        0.06        0.09      0.04 o 
  -3   2   2       73.88       62.21      0.69 o 
  -2   2   2     1139.86     2725.28     15.19 o 
  -1   2   2      706.44      855.63      4.91 o 
   0   2   2      924.90     2056.58     17.62 o 
   1   2   2      579.47      753.33      4.60 o 
   2   2   2     1200.85     2618.94     15.33 o 
   3   2   2      138.59      139.16      1.30 o 
   4   2   2      113.01      142.26      1.28 o 
   5   2   2       11.25       10.62      0.25 o 
   6   2   2        0.20        0.58      0.08 o 
   7   2   2        0.74        1.24      0.10 o 
   8   2   2        0.00        0.01      0.13 o 
  -8   3   2        0.08        0.12      0.28 o 
  -7   3   2        0.01        0.19      0.13 o 
  -6   3   2       10.98       15.81      0.23 o 
  -5   3   2       39.10       70.60      0.71 o 
  -4   3   2       34.12       28.98      0.38 o 
  -3   3   2      627.30     1666.83      9.82 o 
  -2   3   2       43.43       39.08      0.46 o 
  -1   3   2    16403.03   112569.51    947.77 o 
   0   3   2     8980.63    55788.49    407.24 o 
   1   3   2      719.59     1490.18      8.99 o 
   2   3   2      270.11      294.15      2.04 o 
   3   3   2      120.54      146.61      1.20 o 
   4   3   2        1.78        1.17      0.07 o 
   5   3   2        0.65        0.32      0.06 o 
   6   3   2        1.12        0.80      0.08 o 
   7   3   2        0.29        0.18      0.11 o 
   8   3   2        0.02        0.00      0.12 o 
  -8   4   2        0.24        1.22      0.35 o 
  -7   4   2        0.11        0.13      0.10 o 
  -6   4   2        2.47        3.24      0.20 o 
  -5   4   2        9.71        8.76      0.28 o 
  -4   4   2       47.16       43.65      0.43 o 
  -3   4   2      144.40      141.04      1.09 o 
  -2   4   2     3408.14    16159.77    102.81 o 
  -1   4   2     2949.28     9527.34     57.35 o 
   0   4   2     3119.64    11560.58     64.03 o 
   1   4   2     3324.87    11558.04     64.84 o 
   2   4   2       26.90        4.75      0.20 o 
   3   4   2       18.93        9.06      0.19 o 
   4   4   2       19.17       11.98      0.22 o 
   5   4   2        0.25        0.06      0.03 o 
   6   4   2        2.33        2.61      0.13 o 
   7   4   2        0.70        1.12      0.19 o 
   8   4   2        0.00        0.03      0.08 o 
  -8   5   2        0.00        0.03      0.09 o 
  -7   5   2        0.21        0.44      0.13 o 
  -6   5   2        3.67        5.47      0.33 o 
  -5   5   2        3.40        3.08      0.19 o 
  -4   5   2        1.32        0.85      0.09 o 
  -3   5   2       25.42       14.19      0.36 o 
  -2   5   2      162.83      164.53      1.20 o 
  -1   5   2      547.45     1005.04      5.52 o 
   0   5   2      920.15     1838.32     10.11 o 
   1   5   2     2585.22     8109.88     45.97 o 
   2   5   2        1.83        1.36      0.05 o 
   3   5   2      177.20      190.80      1.51 o 
   4   5   2       70.02       91.27      0.76 o 
   5   5   2        2.74        3.19      0.07 o 
   6   5   2        2.75        2.70      0.19 o 
   7   5   2        0.40        0.46      0.12 o 
   8   5   2        0.01        0.03      0.10 o 
  -8   6   2        0.00        0.10      0.21 o 
  -7   6   2        0.03       -0.02      0.09 o 
  -6   6   2       13.01       28.80      0.68 o 
  -5   6   2        5.43        4.65      0.24 o 
  -4   6   2      153.39      285.56      3.47 o 
  -3   6   2        8.45        3.20      0.16 o 
  -2   6   2      571.08      874.28      7.41 o 
  -1   6   2      105.79       84.10      0.71 o 
   0   6   2     4725.33    20759.65    122.03 o 
   1   6   2        0.81        0.49      0.05 o 
   2   6   2      141.39      112.80      1.01 o 
   3   6   2       21.07       14.29      0.20 o 
   4   6   2        3.82        3.26      0.11 o 
   5   6   2        2.12        1.58      0.14 o 
   6   6   2        0.35        0.09      0.10 o 
   7   6   2        0.19        0.08      0.09 o 
   8   6   2        0.09        0.49      0.17 o 
  -8   7   2        0.04        0.12      0.11 o 
  -7   7   2        0.05        0.01      0.07 o 
  -6   7   2        4.40        6.25      0.25 o 
  -5   7   2       30.82       51.63      0.82 o 
  -4   7   2        0.40        0.13      0.06 o 
  -3   7   2      923.69     2706.67     20.96 o 
  -2   7   2      173.56      194.84      1.30 o 
  -1   7   2        0.74        0.89      0.04 o 
   0   7   2     5689.44    27802.57    167.80 o 
   1   7   2     1375.56     3484.84     19.53 o 
   2   7   2        0.94        1.16      0.05 o 
   3   7   2       11.93        6.84      0.17 o 
   4   7   2       60.57       61.21      0.98 o 
   5   7   2        1.45        0.86      0.13 o 
   6   7   2        0.97        0.75      0.12 o 
   7   7   2        0.30        0.32      0.14 o 
   8   7   2        0.00        0.13      0.17 o 
  -8   8   2        0.07        0.12      0.13 o 
  -7   8   2        0.17        0.15      0.16 o 
  -6   8   2        2.32        2.35      0.19 o 
  -5   8   2        7.20        5.82      0.25 o 
  -4   8   2        0.36        0.03      0.06 o 
  -3   8   2       19.22       10.26      0.31 o 
  -2   8   2      278.86      360.62      2.34 o 
  -1   8   2        3.52        1.70      0.05 o 
   0   8   2     2229.51     7640.12     44.33 o 
   1   8   2        1.04        0.80      0.07 o 
   2   8   2      740.91     1767.31     10.47 o 
   3   8   2      158.62      180.83      1.48 o 
   4   8   2       15.09       13.56      0.36 o 
   5   8   2        2.66        3.84      2.51 o 
   6   8   2        5.78        9.90      0.31 o 
   7   8   2        0.18        0.20      0.11 o 
   8   8   2        0.04        0.44      0.17 o 
  -7   9   2        0.09        0.10      0.11 o 
  -6   9   2        4.47        6.90      0.29 o 
  -5   9   2        0.04        0.11      0.08 o 
  -4   9   2        0.50        0.41      0.06 o 
  -3   9   2        0.21        0.16      0.02 o 
  -2   9   2      493.12     1052.64      7.87 o 
  -1   9   2        9.69        3.39      0.10 o 
   0   9   2     1735.20     5197.48     30.54 o 
   1   9   2      177.62      171.60      1.40 o 
   2   9   2       74.41       54.51      0.56 o 
   3   9   2       52.84       45.61      0.44 o 
   4   9   2       19.78       11.81      0.37 o 
   5   9   2       40.94       70.84      1.30 o 
   6   9   2        4.74        5.89      0.27 o 
   7   9   2        0.08        0.18      0.13 o 
  -7  10   2        0.12        0.08      0.14 o 
  -6  10   2        1.43        2.05      0.17 o 
  -5  10   2        0.09        0.10      0.07 o 
  -4  10   2        6.44        4.47      0.14 o 
  -3  10   2       48.61       46.47      0.55 o 
  -2  10   2       37.28       17.18      0.42 o 
  -1  10   2     3418.40    16879.00    143.91 o 
   0  10   2       99.73       83.20      0.99 o 
   1  10   2      518.65      938.07      5.95 o 
   2  10   2       43.63       28.86      0.38 o 
   3  10   2       22.27       13.64      0.23 o 
   4  10   2       24.28       24.15      0.44 o 
   5  10   2        6.57        6.76      0.27 o 
   6  10   2        0.81        0.56      0.13 o 
   7  10   2        0.05        0.22      0.13 o 
  -7  11   2        0.37        0.78      0.23 o 
  -6  11   2        1.71        2.56      0.51 o 
  -5  11   2        5.12        6.99      0.22 o 
  -4  11   2       16.89       16.77      0.52 o 
  -3  11   2       73.20       82.35      0.87 o 
  -2  11   2      452.96     1037.71      7.90 o 
  -1  11   2        0.65        0.28      0.06 o 
   0  11   2     1401.72     4346.91     26.17 o 
   1  11   2        0.08       -0.01      0.03 o 
   2  11   2       71.45       45.16      0.56 o 
   3  11   2        5.61        3.57      0.10 o 
   4  11   2        2.59        2.25      0.12 o 
   5  11   2        0.34        0.02      0.06 o 
   6  11   2        0.01       -0.03      0.10 o 
   7  11   2        0.18        0.35      0.13 o 
  -7  12   2        0.03       -0.05      0.20 o 
  -6  12   2        0.88        0.40      0.10 o 
  -5  12   2        3.06        1.77      0.11 o 
  -4  12   2       11.66       12.40      0.23 o 
  -3  12   2        6.23        2.65      0.12 o 
  -2  12   2        0.14        0.23      0.07 o 
  -1  12   2       22.62       11.20      0.25 o 
   0  12   2      152.01      141.41      1.27 o 
   1  12   2        2.08        1.35      0.09 o 
   2  12   2      784.00     2327.06     14.61 o 
   3  12   2        1.06        0.59      0.04 o 
   4  12   2       28.22       35.07      0.61 o 
   5  12   2        2.79        3.13      0.22 o 
   6  12   2        5.98       13.84      0.36 o 
   7  12   2        0.21        0.28      0.18 o 
  -7  13   2        0.08        0.04      0.26 o 
  -6  13   2        1.13        2.31      0.47 o 
  -5  13   2        0.87        0.59      0.07 o 
  -4  13   2        0.47        0.18      0.13 o 
  -3  13   2        2.50        1.71      0.08 o 
  -2  13   2       20.89       10.46      0.37 o 
  -1  13   2      168.84      258.25      1.76 o 
   0  13   2      125.70      106.52      1.08 o 
   1  13   2        0.89        0.61      0.07 o 
   2  13   2      132.60      170.82      1.46 o 
   3  13   2        7.65        4.75      0.12 o 
   4  13   2       10.57        9.73      0.26 o 
   5  13   2        3.50        4.43      0.18 o 
   6  13   2        0.01        0.08      0.09 o 
   7  13   2        0.05       -0.01      0.20 o 
  -7  14   2        0.04        0.01      0.23 o 
  -6  14   2        0.54        0.52      0.43 o 
  -5  14   2        1.60        1.66      0.06 o 
  -4  14   2        9.57        9.64      0.66 o 
  -3  14   2        3.32        1.52      0.13 o 
  -2  14   2        4.94        1.19      0.11 o 
  -1  14   2        0.20        0.14      0.02 o 
   0  14   2      237.88      384.44      2.86 o 
   1  14   2       72.35       67.03      0.80 o 
   2  14   2       19.13       10.59      0.46 o 
   3  14   2       11.29        7.04      0.14 o 
   4  14   2        0.42        0.44      0.08 o 
   5  14   2        4.74        6.76      0.31 o 
   6  14   2        0.01        0.12      0.08 o 
   7  14   2        0.10        0.00      0.17 o 
  -7  15   2        0.10        1.21      0.41 o 
  -5  15   2        0.08       -0.09      0.28 o 
  -4  15   2        3.33        2.34      0.37 o 
  -3  15   2        0.24        0.24      0.06 o 
  -2  15   2        7.67        5.39      0.21 o 
  -1  15   2       37.52       34.74      0.37 o 
   0  15   2        3.09        1.72      0.09 o 
   1  15   2      105.33      157.39      1.45 o 
   2  15   2       65.51       59.64      0.74 o 
   3  15   2       22.64       22.59      0.28 o 
   4  15   2        0.02        0.00      0.02 o 
   5  15   2        2.54        3.77      0.37 o 
   6  15   2        0.00        0.00      0.25 o 
  -7  16   2        0.01        0.12      0.32 o 
  -4  16   2        0.99        1.26      0.23 o 
  -3  16   2        9.49        4.76      0.20 o 
  -2  16   2        3.81        2.83      0.20 o 
  -1  16   2        0.07        0.10      0.03 o 
   0  16   2       41.72       46.07      0.56 o 
   1  16   2      170.05      278.69      2.26 o 
   2  16   2       38.45       48.28      0.56 o 
   3  16   2        9.11        4.97      0.21 o 
   4  16   2       13.04       15.31      0.38 o 
   5  16   2        9.13       20.14      0.41 o 
  -4  17   2        5.48        5.28      0.15 o 
  -3  17   2        1.26        1.32      0.11 o 
  -2  17   2        2.03        1.75      0.32 o 
  -1  17   2       22.34       14.02      0.22 o 
   0  17   2       53.05       40.36      0.60 o 
   1  17   2        8.09        3.47      0.15 o 
   2  17   2       83.71      130.42      1.17 o 
   3  17   2       20.75       31.08      0.58 o 
   4  17   2        6.78        7.40      0.22 o 
   5  17   2        0.04        0.07      0.30 o 
   6  17   2        0.02       -0.04      0.31 o 
  -5  18   2        0.17        0.04      0.19 o 
  -4  18   2        0.01       -0.01      0.03 o 
  -3  18   2        7.61        7.68      0.31 o 
  -2  18   2        2.12        0.97      0.12 o 
  -1  18   2        4.64        1.34      0.09 o 
   0  18   2       58.22       63.58      1.34 o 
   1  18   2        0.33        0.22      0.04 o 
   2  18   2        1.43        0.48      0.04 o 
   3  18   2        0.15        0.13      0.07 o 
   4  18   2        9.77       14.46      0.64 o 
   5  18   2        0.01        0.30      0.25 o 
  -6  19   2        0.02        0.28      0.40 o 
  -5  19   2        0.33        0.48      0.29 o 
  -4  19   2        1.07        1.26      0.09 o 
  -3  19   2        0.68        0.65      0.12 o 
  -2  19   2        4.48        3.60      0.22 o 
  -1  19   2       24.43       29.65      0.31 o 
   0  19   2        9.52        7.44      0.21 o 
   1  19   2       11.77        9.84      0.23 o 
   2  19   2        0.12        0.07      0.03 o 
   3  19   2        7.00        8.66      0.34 o 
   4  19   2        8.55       14.44      0.65 o 
   5  19   2        0.00        0.14      0.22 o 
  -6  20   2        0.02       -0.06      0.34 o 
  -5  20   2        0.07        0.04      0.21 o 
  -4  20   2        0.22        0.06      0.07 o 
  -3  20   2        0.42        0.13      0.08 o 
  -2  20   2        8.85        6.82      0.35 o 
  -1  20   2        0.39        0.44      0.03 o 
   0  20   2       29.37       36.16      0.53 o 
   1  20   2        0.19        0.07      0.05 o 
   2  20   2        7.58        4.64      0.19 o 
   3  20   2        8.94       10.08      0.44 o 
   4  20   2        4.11        5.22      0.29 o 
   5  20   2        0.09        0.02      0.27 o 
  -5  21   2        0.01        0.77      0.43 o 
  -4  21   2        0.00        0.01      0.05 o 
  -3  21   2        0.65        0.16      0.09 o 
  -2  21   2        0.01        0.06      0.09 o 
  -1  21   2        9.56       10.47      0.18 o 
   0  21   2        1.11        0.77      0.09 o 
   1  21   2       15.82       24.70      0.37 o 
   2  21   2        1.39        0.93      0.14 o 
   3  21   2        0.59        0.43      0.15 o 
   4  21   2        0.00        0.07      0.08 o 
   5  21   2        0.16        0.00      0.20 o 
  -4  22   2        0.74        2.00      0.28 o 
  -3  22   2        0.15        0.13      0.12 o 
  -2  22   2        0.58        0.83      0.14 o 
  -1  22   2        3.36        4.51      0.22 o 
   0  22   2        0.08        0.11      0.06 o 
   1  22   2        1.96        2.13      0.12 o 
   2  22   2        4.94        7.60      0.32 o 
   3  22   2        1.78        1.58      0.36 o 
   4  22   2        0.66        1.24      0.43 o 
   5  22   2        0.01        0.09      0.23 o 
  -5  23   2        0.02        0.23      0.37 o 
  -4  23   2        0.04        0.14      0.16 o 
  -3  23   2        0.02        0.02      0.10 o 
  -2  23   2        0.21        0.23      0.14 o 
  -1  23   2        0.00        0.15      0.09 o 
   0  23   2        2.67        2.37      0.13 o 
   1  23   2        1.62        2.15      0.13 o 
   2  23   2        0.11        0.03      0.09 o 
   3  23   2        0.76        0.71      0.35 o 
   5  23   2        0.02        0.05      0.33 o 
  -4  24   2        0.02       -0.40      0.55 o 
  -3  24   2        0.23        0.48      0.19 o 
  -2  24   2        0.15        0.25      0.10 o 
  -1  24   2        0.03       -0.02      0.12 o 
   0  24   2        0.11        0.02      0.05 o 
   1  24   2        1.47        1.48      0.08 o 
   2  24   2        0.05        0.22      0.12 o 
   3  24   2        0.67        0.34      0.27 o 
  -4  25   2        0.53        2.18      0.49 o 
  -3  25   2        0.01        0.09      0.10 o 
  -2  25   2        0.14        0.04      0.11 o 
  -1  25   2        4.27        8.08      0.33 o 
   0  25   2        0.48        0.34      0.09 o 
   1  25   2        0.65        0.86      0.07 o 
   2  25   2        0.10        0.06      0.09 o 
   3  25   2        0.64        2.10      0.46 o 
   4  25   2        0.07        0.34      0.33 o 
  -4  26   2        0.00        0.66      0.27 o 
  -3  26   2        0.16        0.62      0.17 o 
  -2  26   2        0.03        0.13      0.15 o 
  -1  26   2        0.56        0.99      0.17 o 
   0  26   2        0.00        0.05      0.06 o 
   1  26   2        0.04        0.08      0.12 o 
   2  26   2        0.03        0.18      0.14 o 
   3  26   2        0.02        0.21      0.17 o 
  -3  27   2        0.11        0.24      0.12 o 
  -2  27   2        0.01        0.19      0.12 o 
  -1  27   2        0.05        0.02      0.09 o 
   0  27   2        0.00        0.04      0.13 o 
   1  27   2        0.10        0.12      0.09 o 
   2  27   2        0.02        0.18      0.15 o 
   3  27   2        0.33        0.83      0.15 o 
  -2  28   2        0.14        0.18      0.14 o 
  -1  28   2        0.03        0.17      0.15 o 
   1  28   2        0.01        0.11      0.11 o 
   2  28   2        0.00       -0.03      0.10 o 
  -1  29   2        0.00        0.06      0.14 o 
   0  29   2        0.00       -0.02      0.24 o 
  -8   1   3        0.01        0.22      0.27 o 
  -7   1   3        0.06        0.01      0.04 o 
  -6   1   3        1.28        1.54      0.10 o 
  -5   1   3        5.26        4.31      0.16 o 
  -4   1   3       26.18       28.03      0.37 o 
  -3   1   3      194.78      273.80      2.16 o 
  -2   1   3      462.83      841.93      5.11 o 
  -1   1   3      790.97     1863.96     10.46 o 
   0   1   3       17.82        5.57      0.21 o 
   1   1   3     4267.58    18470.91    109.43 o 
   2   1   3        0.65        0.31      0.06 o 
   3   1   3       37.86       36.19      0.45 o 
   4   1   3        0.30        0.07      0.04 o 
   5   1   3        4.09        3.28      0.16 o 
   6   1   3        0.11       -0.01      0.04 o 
   7   1   3        0.10        0.05      0.07 o 
   8   1   3        0.02       -0.02      0.14 o 
  -8   2   3        0.01       -0.09      0.25 o 
  -7   2   3        0.03        0.12      0.10 o 
  -6   2   3       12.55       15.70      0.30 o 
  -5   2   3      232.02      810.69      6.05 o 
  -4   2   3       24.84       23.44      0.33 o 
  -3   2   3       49.14       35.63      0.46 o 
  -2   2   3     2346.95     8077.14     47.10 o 
  -1   2   3       71.47       46.03      1.47 o 
   0   2   3     3035.58    12345.57     68.93 o 
   1   2   3    21194.68   159450.86   1510.51 o 
   2   2   3      880.46     1946.30     11.70 o 
   3   2   3       29.16       19.27      0.34 o 
   4   2   3       18.60       14.18      0.28 o 
   5   2   3       24.67       24.78      0.39 o 
   6   2   3        0.62        0.78      0.09 o 
   7   2   3        0.11        0.08      0.05 o 
   8   2   3        0.05       -0.01      0.12 o 
  -8   3   3        0.00        0.14      0.21 o 
  -7   3   3        0.00        0.09      0.13 o 
  -6   3   3        3.88        4.88      0.15 o 
  -5   3   3        2.42        2.27      0.11 o 
  -4   3   3       71.72       51.84      0.69 o 
  -3   3   3      159.66      226.47      1.71 o 
  -2   3   3        5.65        3.05      0.11 o 
  -1   3   3      226.61      198.05      1.62 o 
   0   3   3     9767.76    57117.57    355.81 o 
   1   3   3        0.15       -0.04      0.04 o 
   2   3   3        0.54        0.52      0.05 o 
   3   3   3      232.54      351.98      2.52 o 
   4   3   3      236.45      477.80      3.48 o 
   5   3   3        0.26        0.31      0.06 o 
   6   3   3        7.00        7.76      0.18 o 
   7   3   3        0.00        0.02      0.09 o 
   8   3   3        0.01        0.08      0.16 o 
  -8   4   3        0.04        0.36      0.18 o 
  -7   4   3        0.01        0.04      0.09 o 
  -6   4   3        0.73        0.76      0.06 o 
  -5   4   3       11.57        6.45      0.19 o 
  -4   4   3        3.02        0.91      0.06 o 
  -3   4   3      262.66      499.37      3.32 o 
  -2   4   3       35.58        9.14      0.25 o 
  -1   4   3     2958.20    10823.98     63.04 o 
   0   4   3      832.98     1640.99      9.47 o 
   1   4   3      331.28      393.67      2.68 o 
   2   4   3     1380.76     4034.03     23.51 o 
   3   4   3      690.29     1600.33     10.05 o 
   4   4   3      102.93      134.86      1.25 o 
   5   4   3        3.55        3.32      0.14 o 
   6   4   3        4.66        5.14      0.15 o 
   7   4   3        1.67        3.37      0.34 o 
   8   4   3        0.00       -0.01      0.08 o 
  -8   5   3        0.03        0.30      0.12 o 
  -7   5   3        0.15        0.12      0.11 o 
  -6   5   3        7.89       11.63      0.38 o 
  -5   5   3        5.77        3.75      0.17 o 
  -4   5   3       28.24       12.30      0.25 o 
  -3   5   3        0.10        0.04      0.03 o 
  -2   5   3       63.59       49.53      0.51 o 
  -1   5   3     1840.74     4696.83     26.60 o 
   0   5   3    11964.96    79354.39    565.11 o 
   1   5   3      194.53      135.65      1.27 o 
   2   5   3      281.86      344.38      2.51 o 
   3   5   3      104.87      120.77      1.14 o 
   4   5   3        0.46        0.24      0.06 o 
   5   5   3        4.12        1.91      0.09 o 
   6   5   3        0.16        0.05      0.04 o 
   7   5   3        0.07        0.00      0.07 o 
   8   5   3        0.01       -0.03      0.09 o 
  -8   6   3        0.19        0.85      0.29 o 
  -7   6   3        0.15        0.25      0.13 o 
  -6   6   3        0.89        2.10      0.16 o 
  -5   6   3        8.77        7.78      0.30 o 
  -4   6   3       46.63       46.13      0.79 o 
  -3   6   3      420.53      847.63      5.34 o 
  -2   6   3       41.41       29.40      0.33 o 
  -1   6   3     2029.78     6464.40     37.22 o 
   0   6   3      373.30      391.34      2.87 o 
   1   6   3       37.37       22.31      0.39 o 
   2   6   3       21.65        4.72      0.20 o 
   3   6   3      445.54      940.21      6.26 o 
   4   6   3        0.29        0.34      0.04 o 
   5   6   3       15.43       15.65      0.32 o 
   6   6   3        0.31        0.18      0.10 o 
   7   6   3        0.03       -0.01      0.09 o 
   8   6   3        0.00        0.09      0.10 o 
  -8   7   3        0.01        0.10      0.11 o 
  -7   7   3        0.37        0.47      0.13 o 
  -6   7   3        1.56        1.12      0.13 o 
  -5   7   3       18.47       22.65      0.50 o 
  -4   7   3       47.34       49.78      0.72 o 
  -3   7   3        1.85        1.19      0.06 o 
  -2   7   3       88.94       96.93      0.92 o 
  -1   7   3      230.69      287.07      1.98 o 
   0   7   3     3679.11    13679.74     80.98 o 
   1   7   3      681.14     1280.13      7.71 o 
   2   7   3      256.48      332.14      2.50 o 
   3   7   3       29.79       15.07      0.31 o 
   4   7   3       39.46       32.42      0.44 o 
   5   7   3        3.93        1.87      0.19 o 
   6   7   3        0.01        0.09      0.08 o 
   7   7   3        0.08        0.09      0.10 o 
   8   7   3        0.01        0.07      0.13 o 
  -8   8   3        0.03        0.13      0.12 o 
  -7   8   3        0.00        0.03      0.18 o 
  -6   8   3        3.41        4.45      0.27 o 
  -5   8   3       18.70       25.03      0.52 o 
  -4   8   3        0.55        0.05      0.06 o 
  -3   8   3       10.58        3.70      0.12 o 
  -2   8   3        1.76        0.73      0.04 o 
  -1   8   3      610.41     1310.28      7.86 o 
   0   8   3     5366.64    25956.90    162.70 o 
   1   8   3      633.20     1113.70      7.10 o 
   2   8   3       14.95       13.83      0.22 o 
   3   8   3        0.32        0.23      0.05 o 
   4   8   3        0.10        0.02      0.03 o 
   5   8   3        0.01       -0.01      0.06 o 
   6   8   3        0.87        0.82      0.14 o 
   7   8   3        0.27        0.73      0.17 o 
  -7   9   3        0.65        2.25      0.21 o 
  -6   9   3        1.11        1.80      0.19 o 
  -5   9   3        4.32        4.20      0.17 o 
  -4   9   3      167.89      416.20      3.99 o 
  -3   9   3       29.57       25.63      0.33 o 
  -2   9   3      524.63     1116.67      6.73 o 
  -1   9   3      955.91     2857.86     16.80 o 
   0   9   3     1138.06     3149.34     18.85 o 
   1   9   3      287.55      398.98      2.87 o 
   2   9   3      192.34      209.44      1.71 o 
   3   9   3      299.39      584.33      3.97 o 
   4   9   3       52.88       61.98      0.62 o 
   5   9   3        0.45        0.50      0.11 o 
   6   9   3        1.02        1.23      0.24 o 
   7   9   3        0.12        0.14      0.13 o 
  -7  10   3        0.06        0.04      0.11 o 
  -6  10   3        0.91        0.78      0.14 o 
  -5  10   3        0.86        0.48      0.08 o 
  -4  10   3        3.94        2.32      0.13 o 
  -3  10   3        4.34        1.90      0.06 o 
  -2  10   3       13.26        8.80      0.11 o 
  -1  10   3       84.74       67.70      0.76 o 
   0  10   3      349.32      528.95      3.74 o 
   1  10   3      772.28     1763.59     10.98 o 
   2  10   3       19.41        9.60      0.24 o 
   3  10   3       51.42       62.25      0.64 o 
   4  10   3        0.23        0.09      0.03 o 
   5  10   3        0.29        0.19      0.10 o 
   6  10   3        0.18        0.26      0.10 o 
   7  10   3        0.06        0.19      0.14 o 
  -7  11   3        0.21        0.49      0.18 o 
  -6  11   3        0.39        0.68      0.13 o 
  -5  11   3        0.33        0.11      0.06 o 
  -4  11   3       10.11        8.11      0.22 o 
  -3  11   3      133.25      214.13      2.35 o 
  -2  11   3      222.10      315.32      2.99 o 
  -1  11   3      211.07      317.20      2.13 o 
   0  11   3       72.20       60.48      0.70 o 
   1  11   3      793.34     2112.21     13.63 o 
   2  11   3       22.23        8.68      0.27 o 
   3  11   3        1.18        1.72      0.07 o 
   4  11   3       56.39       97.30      1.14 o 
   5  11   3        2.75        3.14      0.21 o 
   6  11   3        0.41        0.60      0.14 o 
   7  11   3        0.17        0.20      0.14 o 
  -7  12   3        0.08        0.67      0.56 o 
  -6  12   3        0.02       -0.05      0.07 o 
  -5  12   3       16.04       27.58      0.51 o 
  -4  12   3        3.60        1.79      0.10 o 
  -3  12   3        2.68        0.94      0.09 o 
  -2  12   3      193.80      294.56      2.90 o 
  -1  12   3       48.21       56.75      0.49 o 
   0  12   3      188.70      183.61      1.58 o 
   1  12   3      417.42      686.45      4.74 o 
   2  12   3        0.78        0.63      0.07 o 
   3  12   3        1.40        0.97      0.07 o 
   4  12   3        1.04        0.15      0.04 o 
   5  12   3       17.03       23.58      0.53 o 
   6  12   3        0.04        0.04      0.10 o 
   7  12   3        0.04        0.03      0.09 o 
  -7  13   3        0.00       -0.24      0.24 o 
  -6  13   3        0.02        0.05      0.07 o 
  -5  13   3        0.79        0.87      0.14 o 
  -4  13   3       51.30       86.38      1.80 o 
  -3  13   3        0.14       -0.04      0.04 o 
  -2  13   3       44.28       45.24      0.69 o 
  -1  13   3        9.92        4.90      0.14 o 
   0  13   3      480.89      915.53      6.02 o 
   1  13   3      501.08     1206.65      7.99 o 
   2  13   3      198.12      346.62      2.64 o 
   3  13   3        3.45        2.10      0.09 o 
   4  13   3        0.40        2.23      0.76 o 
   5  13   3        0.03        0.05      0.10 o 
   6  13   3        0.24        0.24      0.12 o 
   7  13   3        0.01        0.07      0.18 o 
  -7  14   3        0.01       -0.15      0.39 o 
  -6  14   3        0.00        0.21      0.25 o 
  -5  14   3        6.03       10.37      0.61 o 
  -4  14   3       12.99       20.14      0.77 o 
  -3  14   3       51.84       56.57      1.17 o 
  -2  14   3       55.26       78.67      1.06 o 
  -1  14   3        2.03        0.66      0.06 o 
   0  14   3      276.06      456.96      3.40 o 
   1  14   3        0.89        0.34      0.07 o 
   2  14   3      146.15      226.70      1.91 o 
   3  14   3       22.15       18.98      0.27 o 
   4  14   3        5.34        4.33      0.13 o 
   5  14   3       25.63       63.61      2.81 o 
   6  14   3        0.36        0.14      0.14 o 
   7  14   3        0.00        0.07      0.20 o 
  -6  15   3        0.22        0.43      0.25 o 
  -5  15   3        0.63        0.96      0.42 o 
  -4  15   3       12.27       15.95      0.60 o 
  -3  15   3        2.86        1.54      0.12 o 
  -2  15   3        0.38        0.46      0.08 o 
  -1  15   3        1.02        0.72      0.05 o 
   0  15   3      123.60      164.09      1.45 o 
   1  15   3       69.01       88.13      0.99 o 
   2  15   3       20.64        9.56      0.24 o 
   3  15   3        0.38        0.24      0.05 o 
   4  15   3        6.98        5.60      0.16 o 
   5  15   3        0.11        0.16      0.11 o 
   6  15   3        1.42        3.36      1.20 o 
   7  15   3        0.13        0.02      0.27 o 
  -6  16   3        0.02        0.24      0.34 o 
  -5  16   3        0.84        0.36      0.32 o 
  -4  16   3        0.70        1.16      0.06 o 
  -3  16   3        0.37        0.06      0.05 o 
  -2  16   3        0.63        0.49      0.09 o 
  -1  16   3       40.79       46.36      0.47 o 
   0  16   3       15.23       10.75      0.24 o 
   1  16   3      264.90      626.39      4.68 o 
   2  16   3        0.49        0.45      0.12 o 
   3  16   3       41.04       64.90      0.70 o 
   4  16   3        2.20        1.70      0.07 o 
   5  16   3        1.04        1.17      0.33 o 
   6  16   3        0.84        0.00      0.16 o 
  -6  17   3        0.05        0.71      0.39 o 
  -5  17   3        0.09        0.08      0.19 o 
  -4  17   3        0.30        0.28      0.05 o 
  -3  17   3        6.15        6.58      0.21 o 
  -2  17   3        1.23        0.46      0.10 o 
  -1  17   3       38.06       39.94      0.68 o 
   0  17   3        0.30        0.14      0.06 o 
   1  17   3       15.28       10.79      0.30 o 
   2  17   3       11.60        9.12      0.23 o 
   3  17   3       24.40       34.32      0.52 o 
   4  17   3       11.97       17.99      0.54 o 
   5  17   3        0.04        0.02      0.17 o 
   6  17   3        0.05        0.01      0.18 o 
  -6  18   3        0.00        0.02      0.16 o 
  -5  18   3        0.89       -0.05      0.33 o 
  -4  18   3        1.91        2.32      0.08 o 
  -3  18   3       20.26       37.89      0.76 o 
  -2  18   3       15.23       14.56      0.37 o 
  -1  18   3       12.44        9.26      0.24 o 
   0  18   3      130.42      302.84      2.52 o 
   1  18   3       76.43      126.30      1.31 o 
   2  18   3        2.25        2.45      0.09 o 
   3  18   3       24.47       39.04      0.56 o 
   4  18   3        6.73        7.96      0.16 o 
   5  18   3        0.34        0.28      0.20 o 
   6  18   3        0.03        0.06      0.18 o 
  -6  19   3        0.00        0.08      0.33 o 
  -5  19   3        0.09       -0.02      0.19 o 
  -4  19   3        0.38        0.47      0.06 o 
  -3  19   3        5.67        6.77      0.31 o 
  -2  19   3       15.62       20.59      0.53 o 
  -1  19   3       14.99       12.02      0.31 o 
   0  19   3        4.05        2.17      0.13 o 
   1  19   3       21.67       30.13      0.45 o 
   2  19   3        1.69        1.82      0.09 o 
   3  19   3        0.22        0.10      0.04 o 
   4  19   3        0.05       -0.03      0.07 o 
   5  19   3        0.01       -0.11      0.32 o 
   6  19   3        0.02       -0.01      0.16 o 
  -6  20   3        0.10       -0.11      0.37 o 
  -5  20   3        0.28        0.45      0.40 o 
  -4  20   3        0.18        0.21      0.06 o 
  -3  20   3        1.90        2.44      0.15 o 
  -2  20   3       13.14       18.13      0.60 o 
  -1  20   3        4.86        2.66      0.10 o 
   0  20   3       35.09       64.57      0.70 o 
   1  20   3       25.08       38.29      0.57 o 
   2  20   3        2.10        2.37      0.11 o 
   3  20   3        3.13        5.52      0.56 o 
   4  20   3        0.00       -0.02      0.05 o 
   5  20   3        0.12        0.01      0.27 o 
   6  20   3        0.06       -0.06      0.23 o 
  -5  21   3        0.00        0.10      0.33 o 
  -4  21   3        1.84        3.89      0.34 o 
  -3  21   3        0.69        0.30      0.12 o 
  -2  21   3        5.85        6.48      0.28 o 
  -1  21   3       19.25       33.19      0.64 o 
   0  21   3       32.38       64.42      0.86 o 
   1  21   3        0.00       -0.01      0.04 o 
   2  21   3        2.33        1.89      0.08 o 
   3  21   3        0.18        0.14      0.11 o 
   4  21   3        0.23        0.21      0.08 o 
   5  21   3        0.12       -0.06      0.22 o 
  -5  22   3        0.12        0.01      0.26 o 
  -4  22   3        0.07        0.41      0.27 o 
  -3  22   3        0.51        0.19      0.09 o 
  -2  22   3        0.01        0.00      0.08 o 
  -1  22   3        5.30        6.69      0.31 o 
   0  22   3        2.74        2.70      0.13 o 
   1  22   3        0.84        0.26      0.09 o 
   2  22   3        0.35        0.27      0.05 o 
   3  22   3        0.54        0.22      0.11 o 
   4  22   3        0.05       -0.10      0.20 o 
   5  22   3        0.18        0.82      0.43 o 
  -5  23   3        0.04        0.09      0.23 o 
  -4  23   3        0.00       -0.20      0.26 o 
  -3  23   3        0.74        0.78      0.16 o 
  -2  23   3        1.42        2.52      0.21 o 
  -1  23   3        3.83        4.24      0.23 o 
   0  23   3        0.80        1.14      0.09 o 
   1  23   3        0.13        0.12      0.05 o 
   2  23   3        0.00        0.04      0.03 o 
   3  23   3        0.01       -0.06      0.12 o 
   4  23   3        0.52        1.60      0.46 o 
  -4  24   3        0.00        0.00      0.16 o 
  -3  24   3        0.26        0.15      0.10 o 
  -2  24   3        0.91        0.78      0.14 o 
  -1  24   3        4.64        6.82      0.36 o 
   0  24   3        0.07        0.09      0.07 o 
   1  24   3        0.02        0.03      0.05 o 
   2  24   3        0.86        1.07      0.17 o 
   3  24   3        0.00        0.05      0.10 o 
   4  24   3        0.21        0.42      0.27 o 
  -4  25   3        0.07        0.33      0.22 o 
  -3  25   3        0.18        0.29      0.12 o 
  -2  25   3        1.82        3.90      0.23 o 
  -1  25   3        0.02        0.18      0.12 o 
   0  25   3        0.50        0.54      0.08 o 
   1  25   3        0.01        0.01      0.05 o 
   2  25   3        0.17        0.24      0.14 o 
   3  25   3        0.09        0.16      0.12 o 
   4  25   3        0.04        0.65      0.34 o 
  -3  26   3        0.01        0.13      0.11 o 
  -2  26   3        0.12        0.09      0.11 o 
  -1  26   3        0.00        0.04      0.10 o 
   0  26   3        0.00        0.05      0.09 o 
   1  26   3        0.12        0.06      0.13 o 
   2  26   3        0.03        0.06      0.11 o 
   3  26   3        0.03        0.17      0.15 o 
  -3  27   3        0.10        0.31      0.17 o 
  -2  27   3        0.77        2.47      0.21 o 
  -1  27   3        0.27        0.41      0.14 o 
   0  27   3        0.00       -0.08      0.08 o 
   1  27   3        0.00        0.00      0.07 o 
   2  27   3        0.05        0.06      0.12 o 
   3  27   3        0.00       -0.10      0.12 o 
  -2  28   3        0.01        0.13      0.14 o 
  -1  28   3        0.14        0.20      0.15 o 
   0  28   3        0.27        0.45      0.44 o 
   1  28   3        0.16        0.18      0.17 o 
   2  28   3        0.17        0.63      0.17 o 
  -1  29   3        0.11        0.27      0.13 o 
   0  29   3        0.11        0.00      0.19 o 
   1  29   3        0.01        0.10      0.32 o 
  -8   0   4        0.02        0.31      0.28 o 
  -7   0   4        0.75        0.40      0.17 o 
  -6   0   4       44.17      140.05      1.98 o 
  -5   0   4       51.01       91.79      1.53 o 
  -4   0   4        9.10        5.64      0.22 o 
  -3   0   4       20.51       12.40      0.39 o 
  -2   0   4     2301.01     8351.84     71.93 o 
  -1   0   4      643.58     1089.68      9.32 o 
   0   0   4     5932.14    29099.96    248.54 o 
   1   0   4    16429.19   116791.75   2581.68 o 
   2   0   4     1366.99     3503.57     29.48 o 
   3   0   4       77.50       71.92      1.06 o 
   4   0   4      120.83      143.05      2.14 o 
   5   0   4        2.75        1.85      0.17 o 
   6   0   4        0.87        0.23      0.12 o 
   7   0   4        0.75        1.10      0.36 o 
   8   0   4        0.00        0.29      0.25 o 
  -8   1   4        0.01        0.00      0.13 o 
  -7   1   4        0.00       -0.05      0.05 o 
  -6   1   4        0.29        0.50      0.08 o 
  -5   1   4       13.46       11.71      0.30 o 
  -4   1   4        0.52        0.35      0.06 o 
  -3   1   4       93.59       91.54      1.04 o 
  -2   1   4       44.73       30.00      0.69 o 
  -1   1   4      144.18      112.34      1.15 o 
   0   1   4     3564.23    13778.78     81.24 o 
   1   1   4     1090.02     2654.17     15.74 o 
   2   1   4      200.06      218.73      1.85 o 
   3   1   4      194.28      245.19      1.93 o 
   4   1   4      114.80      150.13      1.46 o 
   5   1   4        3.78        2.67      0.12 o 
   6   1   4       11.15       15.67      0.36 o 
   7   1   4        3.67        8.36      0.24 o 
   8   1   4        0.01       -0.01      0.12 o 
  -8   2   4        0.00        0.02      0.13 o 
  -7   2   4        0.16        0.08      0.10 o 
  -6   2   4        5.14        6.04      0.20 o 
  -5   2   4        9.11        7.76      0.20 o 
  -4   2   4        7.46        6.31      0.18 o 
  -3   2   4      648.31     1579.48     10.31 o 
  -2   2   4      731.37     1489.12      9.19 o 
  -1   2   4       90.49       60.22      0.81 o 
   0   2   4     3005.61    10892.96     63.25 o 
   1   2   4     1083.39     2604.32     15.74 o 
   2   2   4     2273.58     7836.50     48.27 o 
   3   2   4        1.39        0.72      0.06 o 
   4   2   4        3.20        0.99      0.10 o 
   5   2   4       13.30       10.04      0.25 o 
   6   2   4       11.58       18.05      0.37 o 
   7   2   4        0.40        0.47      0.12 o 
   8   2   4        0.05        0.08      0.17 o 
  -8   3   4        0.03        0.49      0.24 o 
  -7   3   4        0.15        0.35      0.11 o 
  -6   3   4        0.38        0.18      0.05 o 
  -5   3   4       37.87       69.85      0.73 o 
  -4   3   4        0.05        0.10      0.04 o 
  -3   3   4      194.41      250.85      1.99 o 
  -2   3   4       17.06        5.73      0.21 o 
  -1   3   4      588.90      959.88      5.96 o 
   0   3   4       13.53        4.75      0.22 o 
   1   3   4       24.06        6.81      0.45 o 
   2   3   4     1281.86     3360.45     20.57 o 
   3   3   4       96.11       75.64      0.87 o 
   4   3   4       30.04       19.04      0.36 o 
   5   3   4        4.89        2.25      0.14 o 
   6   3   4        0.01        0.02      0.05 o 
   7   3   4        0.00        0.00      0.08 o 
   8   3   4        0.00        0.02      0.15 o 
  -8   4   4        0.01        0.35      0.16 o 
  -7   4   4        0.00        0.06      0.09 o 
  -6   4   4        0.04        0.09      0.04 o 
  -5   4   4       16.99       22.83      0.38 o 
  -4   4   4       89.96      125.78      1.10 o 
  -3   4   4      165.99      266.28      2.20 o 
  -2   4   4       27.59       23.32      0.35 o 
  -1   4   4        0.07        0.02      0.03 o 
   0   4   4      228.21      261.81      2.13 o 
   1   4   4      801.29     1907.66     11.24 o 
   2   4   4        0.20        0.08      0.04 o 
   3   4   4        0.57        0.45      0.06 o 
   4   4   4       11.86        7.75      0.21 o 
   5   4   4        0.35        0.02      0.05 o 
   6   4   4        0.39        0.25      0.07 o 
   7   4   4        1.07        1.13      0.22 o 
   8   4   4        0.00        0.11      0.13 o 
  -8   5   4        0.01        0.26      0.15 o 
  -7   5   4        0.08        0.14      0.12 o 
  -6   5   4        1.46        1.89      0.08 o 
  -5   5   4        5.16        3.30      0.11 o 
  -4   5   4        0.14       -0.01      0.04 o 
  -3   5   4       48.76       50.06      0.58 o 
  -2   5   4      530.29      930.94      5.88 o 
  -1   5   4     1351.95     3961.56     23.89 o 
   0   5   4        0.34        0.15      0.04 o 
   1   5   4     1460.27     3725.57     22.24 o 
   2   5   4      315.75      306.69      2.38 o 
   3   5   4      399.01      778.62      5.32 o 
   4   5   4        3.76        2.35      0.11 o 
   5   5   4       23.75       34.74      0.50 o 
   6   5   4        0.68        0.55      0.10 o 
   7   5   4        0.05        0.09      0.10 o 
   8   5   4        0.09        0.34      0.14 o 
  -8   6   4        0.01        0.04      0.12 o 
  -7   6   4        0.08        0.10      0.10 o 
  -6   6   4        0.36        0.39      0.12 o 
  -5   6   4        3.06        2.30      0.08 o 
  -4   6   4      180.21      410.22      3.09 o 
  -3   6   4      123.65      193.98      1.55 o 
  -2   6   4        0.75        0.56      0.06 o 
  -1   6   4       43.55       34.48      0.65 o 
   0   6   4     1238.72     3000.16     17.87 o 
   1   6   4       33.10       14.12      0.37 o 
   2   6   4      130.93      153.01      1.42 o 
   3   6   4        8.10        4.37      0.16 o 
   4   6   4       12.57       13.97      0.29 o 
   5   6   4       12.76       13.10      0.29 o 
   6   6   4        5.47        6.94      0.21 o 
   7   6   4        0.42        0.80      0.21 o 
  -8   7   4        0.03        0.22      0.15 o 
  -7   7   4        0.82        3.04      0.20 o 
  -6   7   4        1.65        2.27      0.15 o 
  -5   7   4       15.82       21.02      0.52 o 
  -4   7   4        1.85        1.25      0.07 o 
  -3   7   4       46.94       19.98      0.38 o 
  -2   7   4     1172.30     3386.40     20.71 o 
  -1   7   4     1224.32     3069.65     18.50 o 
   0   7   4      430.06      586.50      4.19 o 
   1   7   4        0.18        0.07      0.04 o 
   2   7   4      217.65      233.23      1.96 o 
   3   7   4       38.65       32.99      0.61 o 
   4   7   4       45.14       46.93      0.62 o 
   5   7   4       18.58       21.59      0.31 o 
   6   7   4        2.76        3.67      0.20 o 
   7   7   4        0.19        0.44      0.12 o 
  -7   8   4        0.35        0.68      0.16 o 
  -6   8   4        0.21        0.05      0.08 o 
  -5   8   4        0.86        0.62      0.10 o 
  -4   8   4       21.75       16.06      0.27 o 
  -3   8   4      264.13      581.29      3.80 o 
  -2   8   4        4.53        0.98      0.09 o 
  -1   8   4      112.53       89.75      1.00 o 
   0   8   4       64.53       20.06      0.67 o 
   1   8   4      406.79      568.96      4.04 o 
   2   8   4      819.98     2263.33     14.16 o 
   3   8   4      176.91      256.56      2.14 o 
   4   8   4       43.41       69.69      0.69 o 
   5   8   4        0.12        0.11      0.04 o 
   6   8   4        0.00       -0.03      0.09 o 
   7   8   4        0.67        0.73      0.21 o 
  -7   9   4        0.18        0.44      0.12 o 
  -6   9   4        0.80        0.91      0.13 o 
  -5   9   4        2.00        0.93      0.12 o 
  -4   9   4        3.06        1.64      0.06 o 
  -3   9   4       15.37        7.60      0.23 o 
  -2   9   4        0.71        0.46      0.04 o 
  -1   9   4      380.47      664.41      4.76 o 
   0   9   4      539.56      911.37      6.41 o 
   1   9   4     3301.59    15499.37     99.13 o 
   2   9   4       17.65        6.86      0.29 o 
   3   9   4      191.69      299.66      2.41 o 
   4   9   4        0.37        0.18      0.05 o 
   5   9   4        0.19        0.12      0.04 o 
   6   9   4        2.01        1.47      0.29 o 
   7   9   4        0.03        0.13      0.14 o 
  -7  10   4        0.27        0.43      0.12 o 
  -6  10   4        0.12        0.55      0.13 o 
  -5  10   4        0.59        1.00      0.10 o 
  -4  10   4        8.52        6.56      0.11 o 
  -3  10   4      207.61      437.40      3.82 o 
  -2  10   4      162.14      227.62      1.68 o 
  -1  10   4     1183.70     3365.64     20.85 o 
   0  10   4     1522.06     4607.12     28.81 o 
   1  10   4       53.35       20.04      0.53 o 
   2  10   4      104.93      119.83      1.19 o 
   3  10   4       22.23       13.43      0.31 o 
   4  10   4        0.76        0.50      0.05 o 
   5  10   4        3.12        1.91      0.18 o 
   6  10   4        0.01        0.06      0.09 o 
   7  10   4        0.22        0.36      0.14 o 
  -7  11   4        0.00        0.14      0.15 o 
  -6  11   4        0.20        0.19      0.09 o 
  -5  11   4        1.95        2.08      0.14 o 
  -4  11   4       12.89       10.39      0.23 o 
  -3  11   4       42.65       38.14      0.58 o 
  -2  11   4        2.54        1.44      0.09 o 
  -1  11   4      459.07     1007.83      6.65 o 
   0  11   4       13.54        7.38      0.20 o 
   1  11   4      541.44     1043.22      7.12 o 
   2  11   4       11.98        3.50      0.16 o 
   3  11   4        1.41        0.79      0.07 o 
   4  11   4        5.78        3.52      0.11 o 
   5  11   4        1.78        1.61      0.15 o 
   6  11   4        0.20        0.06      0.09 o 
   7  11   4        0.04        0.03      0.10 o 
  -7  12   4        0.21        0.65      0.28 o 
  -6  12   4        0.06        0.13      0.11 o 
  -5  12   4        0.27        0.10      0.08 o 
  -4  12   4        0.17        0.11      0.02 o 
  -3  12   4       24.42       18.20      0.26 o 
  -2  12   4       13.09       11.27      0.15 o 
  -1  12   4       15.88        5.07      0.15 o 
   0  12   4      189.30      241.40      2.01 o 
   1  12   4       21.14        7.01      0.25 o 
   2  12   4       36.12       23.55      0.40 o 
   3  12   4       65.97       62.60      0.71 o 
   4  12   4       80.20      154.71      1.37 o 
   5  12   4        3.38        2.53      0.21 o 
   6  12   4        0.33       -0.02      0.08 o 
   7  12   4        0.08        0.03      0.10 o 
  -7  13   4        0.00       -0.04      0.32 o 
  -6  13   4        0.13        0.18      0.08 o 
  -5  13   4        5.15        8.57      0.18 o 
  -4  13   4        0.16        0.01      0.04 o 
  -3  13   4       46.81       62.96      0.98 o 
  -2  13   4        0.97        0.63      0.11 o 
  -1  13   4        7.26        4.05      0.14 o 
   0  13   4       91.91       84.78      0.95 o 
   1  13   4      123.96      149.40      1.44 o 
   2  13   4       46.84       44.54      0.60 o 
   3  13   4        7.24        4.90      0.15 o 
   4  13   4       60.87      115.51      1.30 o 
   5  13   4        1.45        0.32      0.20 o 
   6  13   4        1.57        3.37      0.41 o 
   7  13   4        0.06        0.01      0.10 o 
  -7  14   4        0.10        0.49      0.33 o 
  -6  14   4        0.14        0.39      0.22 o 
  -5  14   4        0.05       -0.03      0.05 o 
  -4  14   4        3.67        2.93      0.20 o 
  -3  14   4       28.83       33.95      0.67 o 
  -2  14   4       22.29       13.20      0.40 o 
  -1  14   4        0.35        0.08      0.04 o 
   0  14   4        0.09       -0.02      0.05 o 
   1  14   4       28.20       24.18      0.40 o 
   2  14   4       39.36       31.86      0.51 o 
   3  14   4       16.57       16.66      0.29 o 
   4  14   4       11.08       13.57      0.27 o 
   5  14   4        0.07        0.02      0.06 o 
   6  14   4        0.18        0.12      0.10 o 
   7  14   4        0.14        0.02      0.14 o 
  -7  15   4        0.01        0.08      0.20 o 
  -6  15   4        0.00        0.22      0.16 o 
  -5  15   4        0.01       -0.02      0.13 o 
  -4  15   4        6.57        8.54      0.20 o 
  -3  15   4        0.81        0.56      0.08 o 
  -2  15   4        8.75        2.81      0.23 o 
  -1  15   4       16.30        6.54      0.18 o 
   0  15   4        0.57        0.22      0.06 o 
   1  15   4       66.33       82.14      0.88 o 
   2  15   4       46.40       56.16      0.65 o 
   3  15   4       39.39       61.71      0.79 o 
   4  15   4       15.18       20.00      0.35 o 
   5  15   4        2.78        4.55      0.17 o 
   6  15   4        1.02       -0.02      0.18 o 
  -6  16   4        0.03        0.34      0.20 o 
  -5  16   4        0.09        0.06      0.15 o 
  -4  16   4        5.01        4.94      0.20 o 
  -3  16   4        0.36        0.08      0.07 o 
  -2  16   4        0.93        0.27      0.11 o 
  -1  16   4       20.61       14.44      0.30 o 
   0  16   4        4.42        0.58      0.11 o 
   1  16   4        6.15        3.31      0.15 o 
   2  16   4       18.95       18.06      0.34 o 
   3  16   4       60.72      115.58      1.18 o 
   4  16   4        7.21       11.92      0.26 o 
   5  16   4        0.09        0.06      0.09 o 
   6  16   4        0.37       -0.06      0.18 o 
  -6  17   4        0.13        0.49      0.20 o 
  -5  17   4        0.03        0.13      0.17 o 
  -4  17   4        1.17        1.26      0.08 o 
  -3  17   4        0.15       -0.02      0.06 o 
  -2  17   4        0.17        0.15      0.08 o 
  -1  17   4       54.55       78.76      0.81 o 
   0  17   4        4.45        2.56      0.14 o 
   1  17   4        3.42        2.57      0.13 o 
   2  17   4        0.62        0.42      0.08 o 
   3  17   4        5.35        4.74      0.19 o 
   4  17   4        0.79        1.08      0.12 o 
   5  17   4        0.08        0.13      0.08 o 
   6  17   4        0.00        0.12      0.18 o 
  -6  18   4        0.14        0.12      0.19 o 
  -5  18   4        0.50        0.27      0.32 o 
  -4  18   4        5.20        9.78      0.35 o 
  -3  18   4       15.14       21.07      0.46 o 
  -2  18   4        0.05       -0.08      0.08 o 
  -1  18   4        4.80        2.94      0.12 o 
   0  18   4        0.02        0.16      0.08 o 
   1  18   4       14.55       13.59      0.30 o 
   2  18   4       16.88       16.84      0.45 o 
   3  18   4        0.36        0.13      0.05 o 
   4  18   4        0.67        0.56      0.08 o 
   5  18   4        0.00       -0.08      0.16 o 
   6  18   4        0.40        0.01      0.17 o 
  -6  19   4        0.01        0.05      0.32 o 
  -5  19   4        0.48        0.47      0.53 o 
  -4  19   4        0.13        0.19      0.06 o 
  -3  19   4        4.08        5.40      0.24 o 
  -2  19   4        3.08        2.90      0.36 o 
  -1  19   4        6.31        4.26      0.14 o 
   0  19   4       15.07        9.04      0.30 o 
   1  19   4        0.06        0.10      0.06 o 
   2  19   4        0.01        0.30      0.07 o 
   3  19   4        2.68        1.67      0.14 o 
   4  19   4        0.16        0.05      0.04 o 
   5  19   4        0.05        0.00      0.15 o 
   6  19   4        0.17        0.02      0.20 o 
  -6  20   4        0.05        0.33      0.35 o 
  -5  20   4        0.06        0.12      0.26 o 
  -4  20   4        0.20        0.18      0.08 o 
  -3  20   4        0.25        0.12      0.08 o 
  -2  20   4        0.03        0.01      0.07 o 
  -1  20   4        6.41        5.76      0.18 o 
   0  20   4        0.67        0.27      0.07 o 
   1  20   4       49.77      107.67      1.20 o 
   2  20   4       41.71       96.65      1.11 o 
   3  20   4        0.00        0.03      0.03 o 
   4  20   4        0.00        0.04      0.07 o 
   5  20   4        0.36        0.28      0.21 o 
  -5  21   4        0.10        0.13      0.20 o 
  -4  21   4        0.16        0.17      0.18 o 
  -3  21   4        0.01        0.05      0.09 o 
  -2  21   4        0.00       -0.04      0.07 o 
  -1  21   4        0.87        1.07      0.06 o 
   0  21   4        7.21        7.09      0.20 o 
   1  21   4       17.25       25.16      0.50 o 
   2  21   4        0.26        0.24      0.06 o 
   3  21   4        1.39        1.17      0.12 o 
   4  21   4        0.01       -0.03      0.07 o 
   5  21   4        0.02        0.08      0.22 o 
  -5  22   4        0.01        0.07      0.22 o 
  -4  22   4        0.01        0.01      0.38 o 
  -3  22   4        0.06        0.05      0.07 o 
  -2  22   4        8.71       16.01      0.54 o 
  -1  22   4        3.62        3.67      0.29 o 
   0  22   4        0.42        0.50      0.08 o 
   1  22   4        0.01       -0.03      0.06 o 
   2  22   4        0.01        0.02      0.05 o 
   3  22   4        0.05        0.02      0.08 o 
   4  22   4        0.00        0.17      0.18 o 
   5  22   4        0.22        0.42      0.30 o 
  -5  23   4        0.01        0.10      0.29 o 
  -4  23   4        0.00        0.02      0.19 o 
  -3  23   4        0.05        0.04      0.07 o 
  -2  23   4        1.55        1.97      0.19 o 
  -1  23   4        0.72        0.65      0.12 o 
   0  23   4        0.08       -0.02      0.05 o 
   1  23   4        0.11       -0.03      0.04 o 
   2  23   4        0.38        0.39      0.06 o 
   3  23   4        0.82        1.48      0.15 o 
   4  23   4        0.68        1.77      0.46 o 
  -4  24   4        0.08        0.10      0.18 o 
  -3  24   4        0.07        0.30      0.18 o 
  -2  24   4        0.01        0.01      0.07 o 
  -1  24   4        0.41        0.35      0.12 o 
   0  24   4        0.34        0.21      0.07 o 
   1  24   4        0.19        0.20      0.07 o 
   2  24   4        0.13        0.28      0.13 o 
   3  24   4        0.30        0.97      0.16 o 
   4  24   4        0.17        0.88      0.30 o 
  -4  25   4        0.19        1.00      0.55 o 
  -3  25   4        0.29        0.48      0.17 o 
  -2  25   4        1.02        0.81      0.21 o 
  -1  25   4        0.02       -0.04      0.10 o 
   0  25   4        0.01        0.04      0.05 o 
   1  25   4        0.42        0.17      0.08 o 
   2  25   4        0.22        0.41      0.14 o 
   3  25   4        0.08        0.28      0.11 o 
   4  25   4        0.60        3.67      0.41 o 
  -3  26   4        0.25        0.30      0.12 o 
  -2  26   4        0.18        0.19      0.11 o 
  -1  26   4        0.15        0.32      0.13 o 
   0  26   4        0.28        0.41      0.12 o 
   1  26   4        0.23        0.17      0.11 o 
   2  26   4        0.01       -0.08      0.12 o 
   3  26   4        0.01       -0.09      0.13 o 
  -3  27   4        0.01       -0.03      0.15 o 
  -2  27   4        0.28        0.55      0.18 o 
  -1  27   4        0.66        1.66      0.18 o 
   0  27   4        0.27        0.37      0.14 o 
   1  27   4        0.13        0.13      0.10 o 
   2  27   4        0.08        0.06      0.11 o 
   3  27   4        0.00       -0.03      0.16 o 
  -2  28   4        0.00        0.08      0.11 o 
  -1  28   4        0.04       -0.07      0.12 o 
   0  28   4        0.42        1.02      0.46 o 
   1  28   4        0.26        0.96      0.42 o 
   2  28   4        0.00        0.01      0.08 o 
   0  29   4        0.01        0.28      0.24 o 
  -8   1   5        0.06        0.54      0.18 o 
  -7   1   5        0.02        0.01      0.05 o 
  -6   1   5        0.79        0.79      0.08 o 
  -5   1   5        0.43        0.25      0.06 o 
  -4   1   5        0.93        0.54      0.07 o 
  -3   1   5        0.10        0.18      0.05 o 
  -2   1   5      357.32      658.50      4.81 o 
  -1   1   5        0.13        0.17      0.04 o 
   0   1   5     1684.81     4746.12     28.59 o 
   1   1   5        1.91        1.57      0.10 o 
   2   1   5       13.64        5.87      0.20 o 
   3   1   5      106.93      104.82      1.11 o 
   4   1   5       41.13       37.03      0.58 o 
   5   1   5        9.90        9.65      0.27 o 
   6   1   5        4.33        5.54      0.19 o 
   7   1   5        0.02        0.02      0.05 o 
   8   1   5        0.00        0.08      0.16 o 
  -8   2   5        0.02        0.44      0.18 o 
  -7   2   5        0.40        0.16      0.10 o 
  -6   2   5       11.53       21.31      0.37 o 
  -5   2   5        3.60        3.46      0.13 o 
  -4   2   5        0.51        0.18      0.05 o 
  -3   2   5      487.91     1191.11      7.98 o 
  -2   2   5     1396.91     4336.77     27.07 o 
  -1   2   5      303.56      498.72      3.51 o 
   0   2   5        1.95        1.78      0.11 o 
   1   2   5     1527.20     4039.88     24.12 o 
   2   2   5        0.81        0.31      0.07 o 
   3   2   5       81.29       66.08      0.81 o 
   4   2   5        0.83        0.58      0.08 o 
   5   2   5       12.49       12.23      0.29 o 
   6   2   5        0.76        0.29      0.09 o 
   7   2   5        0.43        0.34      0.08 o 
   8   2   5        0.10        0.35      0.20 o 
  -8   3   5        0.11        0.90      0.30 o 
  -7   3   5        0.14        0.39      0.11 o 
  -6   3   5        4.25        6.09      0.17 o 
  -5   3   5       10.50        9.10      0.22 o 
  -4   3   5       48.36       56.15      0.67 o 
  -3   3   5        2.31        2.27      0.12 o 
  -2   3   5       86.08       68.47      0.84 o 
  -1   3   5      348.50      430.71      3.11 o 
   0   3   5        5.45        2.78      0.12 o 
   1   3   5        0.05        0.03      0.04 o 
   2   3   5     1016.76     2185.72     14.32 o 
   3   3   5       93.38       89.50      1.09 o 
   4   3   5        2.75        1.47      0.11 o 
   5   3   5        3.79        2.35      0.14 o 
   6   3   5        0.12        0.35      0.08 o 
   7   3   5        0.29        0.10      0.10 o 
   8   3   5        0.02        0.07      0.16 o 
  -8   4   5        0.05        0.71      0.24 o 
  -7   4   5        0.01        0.02      0.08 o 
  -6   4   5        4.98        7.21      0.19 o 
  -5   4   5       35.41       71.43      0.91 o 
  -4   4   5        1.24        0.58      0.07 o 
  -3   4   5       45.66       33.71      0.52 o 
  -2   4   5      574.95     1401.21      8.84 o 
  -1   4   5       88.35       45.93      0.71 o 
   0   4   5        1.39        0.75      0.07 o 
   1   4   5      844.32     1911.59     12.14 o 
   2   4   5     1412.27     4078.42     25.80 o 
   3   4   5        2.39        0.98      0.11 o 
   4   4   5      186.42      371.16      2.95 o 
   5   4   5        9.28        7.99      0.24 o 
   6   4   5        2.18        3.23      0.14 o 
   7   4   5        0.12        0.04      0.10 o 
  -8   5   5        0.00        0.19      0.17 o 
  -7   5   5        0.29        0.26      0.12 o 
  -6   5   5       10.47       18.19      0.53 o 
  -5   5   5       42.96       69.90      0.86 o 
  -4   5   5        2.49        0.77      0.10 o 
  -3   5   5        2.15        1.38      0.17 o 
  -2   5   5        0.17        0.07      0.05 o 
  -1   5   5      183.61      247.49      2.02 o 
   0   5   5      255.08      237.16      2.07 o 
   1   5   5      197.78      217.15      2.04 o 
   2   5   5      586.57     1016.39      6.94 o 
   3   5   5        0.15        0.04      0.05 o 
   4   5   5        0.55        0.27      0.08 o 
   5   5   5        3.42        1.84      0.14 o 
   6   5   5        1.52        2.09      0.16 o 
   7   5   5        0.10        0.04      0.09 o 
  -7   6   5        0.03        0.06      0.09 o 
  -6   6   5        0.06        0.10      0.04 o 
  -5   6   5        0.02        0.08      0.05 o 
  -4   6   5       27.89       33.31      0.51 o 
  -3   6   5        0.07        0.00      0.03 o 
  -2   6   5      608.13     1445.92      9.17 o 
  -1   6   5      387.06      577.01      3.90 o 
   0   6   5     1897.68     5385.83     35.08 o 
   1   6   5     2373.78     8602.17     53.87 o 
   2   6   5       94.57       77.19      1.05 o 
   3   6   5      558.96     1470.88      9.94 o 
   4   6   5       39.58       45.88      0.57 o 
   5   6   5        2.02        1.55      0.09 o 
   6   6   5        0.04        0.01      0.05 o 
   7   6   5        0.10        0.37      0.18 o 
  -7   7   5        0.00       -0.02      0.08 o 
  -6   7   5        0.44        0.15      0.10 o 
  -5   7   5        2.84        1.79      0.22 o 
  -4   7   5       13.83       11.00      0.23 o 
  -3   7   5       66.58       61.64      0.84 o 
  -2   7   5       10.09        1.68      0.29 o 
  -1   7   5       35.89       27.58      0.44 o 
   0   7   5      194.88      205.38      1.92 o 
   1   7   5      163.22      208.35      2.30 o 
   2   7   5       86.40       58.39      0.79 o 
   3   7   5       12.27        8.09      0.22 o 
   4   7   5        4.54        1.96      0.12 o 
   5   7   5        4.41        3.83      0.14 o 
   6   7   5        0.47        0.34      0.06 o 
   7   7   5        0.05        0.11      0.11 o 
  -7   8   5        0.01       -0.01      0.07 o 
  -6   8   5        0.06        0.10      0.08 o 
  -5   8   5        3.21        2.68      0.15 o 
  -4   8   5       25.97       33.72      0.47 o 
  -3   8   5        0.08        0.00      0.03 o 
  -2   8   5        0.05       -0.05      0.05 o 
  -1   8   5       17.14        6.29      0.22 o 
   0   8   5       74.12       59.19      0.86 o 
   1   8   5       23.49        6.85      0.27 o 
   2   8   5       13.29        5.80      0.22 o 
   3   8   5       82.19      110.76      1.12 o 
   4   8   5       40.11       38.22      0.56 o 
   5   8   5        4.88        4.18      0.16 o 
   6   8   5        0.01       -0.01      0.03 o 
   7   8   5        0.00       -0.01      0.08 o 
  -7   9   5        0.00        0.06      0.10 o 
  -6   9   5        0.00        0.04      0.08 o 
  -5   9   5        1.39        0.71      0.12 o 
  -4   9   5      134.55      374.34      2.92 o 
  -3   9   5      184.35      310.80      2.49 o 
  -2   9   5      104.67      127.79      1.13 o 
  -1   9   5       22.59       10.80      0.33 o 
   0   9   5     1282.10     4032.35     25.56 o 
   1   9   5        1.81        0.74      0.09 o 
   2   9   5      261.16      434.69      3.31 o 
   3   9   5       71.31       65.60      0.85 o 
   4   9   5        9.19        6.48      0.18 o 
   5   9   5        4.10        3.88      0.14 o 
   6   9   5        0.02        0.04      0.09 o 
   7   9   5        0.44        1.06      0.32 o 
  -7  10   5        0.00        0.03      0.08 o 
  -6  10   5        0.25        0.29      0.10 o 
  -5  10   5        0.68        0.61      0.10 o 
  -4  10   5        7.91       11.40      0.22 o 
  -3  10   5       42.13       52.34      0.62 o 
  -2  10   5       54.33       46.52      0.61 o 
  -1  10   5       89.44       63.41      0.82 o 
   0  10   5        4.22        0.76      0.11 o 
   1  10   5      170.02      204.61      1.81 o 
   2  10   5        0.31        0.30      0.08 o 
   3  10   5       27.74       23.91      0.40 o 
   4  10   5        8.76        4.83      0.19 o 
   5  10   5        0.00        0.06      0.04 o 
   6  10   5        0.16        0.17      0.12 o 
   7  10   5        0.07        0.01      0.09 o 
  -7  11   5        0.00        0.08      0.15 o 
  -6  11   5        0.11        0.23      0.08 o 
  -5  11   5        0.79        0.63      0.10 o 
  -4  11   5       15.94       15.78      0.33 o 
  -3  11   5       52.66       70.72      0.72 o 
  -2  11   5        5.39        3.55      0.13 o 
  -1  11   5      508.31     1082.66      7.25 o 
   0  11   5     1346.56     4409.69     28.82 o 
   1  11   5      222.31      264.77      2.27 o 
   2  11   5       25.00       14.36      0.37 o 
   3  11   5       35.00       37.64      0.56 o 
   4  11   5       52.24       85.78      0.98 o 
   5  11   5        0.71        0.61      0.07 o 
   6  11   5        0.88        0.32      0.26 o 
   7  11   5        0.00       -0.03      0.10 o 
  -7  12   5        0.00        0.00      0.15 o 
  -6  12   5        0.01        0.05      0.06 o 
  -5  12   5        2.95        3.40      0.19 o 
  -4  12   5        8.03        8.32      0.19 o 
  -3  12   5       30.78       23.20      0.35 o 
  -2  12   5       38.60       24.24      0.33 o 
  -1  12   5      194.90      295.07      2.40 o 
   0  12   5       11.39        5.74      0.21 o 
   1  12   5        2.19        0.05      0.07 o 
   2  12   5      104.46      123.22      1.35 o 
   3  12   5        1.99        1.42      0.10 o 
   4  12   5       61.25      120.49      1.23 o 
   5  12   5        0.46        0.31      0.05 o 
   6  12   5        0.27        0.10      0.11 o 
   7  12   5        0.01        0.04      0.11 o 
  -7  13   5        0.00       -0.18      0.22 o 
  -6  13   5        0.13        0.15      0.15 o 
  -5  13   5        1.20        0.93      0.07 o 
  -4  13   5        4.91        5.66      0.11 o 
  -3  13   5        2.55        2.01      0.07 o 
  -2  13   5       41.98       42.15      0.52 o 
  -1  13   5        3.83        2.89      0.12 o 
   0  13   5      153.00      217.11      1.86 o 
   1  13   5       69.12       61.36      0.88 o 
   2  13   5       31.74       27.27      0.42 o 
   3  13   5       10.13        4.74      0.20 o 
   4  13   5        0.09        0.03      0.05 o 
   5  13   5        0.07        0.11      0.05 o 
   6  13   5        0.15        0.02      0.11 o 
   7  13   5        0.06        0.00      0.10 o 
  -7  14   5        0.00        0.17      0.20 o 
  -6  14   5        0.00        0.21      0.16 o 
  -5  14   5        0.09        0.02      0.03 o 
  -4  14   5       15.98       27.41      0.43 o 
  -3  14   5       39.26       70.68      1.07 o 
  -2  14   5      132.19      279.02      2.04 o 
  -1  14   5       19.29       11.92      0.30 o 
   0  14   5      123.97      162.85      1.49 o 
   1  14   5      104.84      122.01      1.31 o 
   2  14   5       12.17        4.46      0.19 o 
   3  14   5      171.30      452.35      3.64 o 
   4  14   5       31.52       58.89      0.66 o 
   5  14   5        0.52        0.19      0.08 o 
   6  14   5        0.64        0.05      0.14 o 
   7  14   5        0.09        0.04      0.18 o 
  -6  15   5        0.46        1.21      0.32 o 
  -5  15   5        0.21       -0.07      0.16 o 
  -4  15   5        1.69        1.73      0.10 o 
  -3  15   5        7.21        6.68      0.26 o 
  -2  15   5        0.17        0.07      0.03 o 
  -1  15   5       38.76       44.08      0.52 o 
   0  15   5       38.15       31.29      0.52 o 
   1  15   5        2.54        0.89      0.12 o 
   2  15   5       24.01       23.97      0.42 o 
   3  15   5       19.27       21.55      0.38 o 
   4  15   5        1.05        1.31      0.08 o 
   5  15   5        0.75        0.03      0.08 o 
   6  15   5        0.06       -0.02      0.08 o 
  -6  16   5        0.02        0.01      0.19 o 
  -5  16   5        0.40        0.06      0.18 o 
  -4  16   5        0.17        0.22      0.06 o 
  -3  16   5        2.41        0.78      0.14 o 
  -2  16   5        5.78        4.38      0.24 o 
  -1  16   5       27.27       20.65      0.36 o 
   0  16   5        3.16        2.49      0.12 o 
   1  16   5       19.79       14.92      0.38 o 
   2  16   5       82.48      130.00      1.45 o 
   3  16   5        0.31        0.06      0.05 o 
   4  16   5        2.21        1.20      0.09 o 
   5  16   5        0.58        0.17      0.10 o 
   6  16   5        0.06       -0.04      0.16 o 
  -6  17   5        0.12        0.58      0.25 o 
  -5  17   5        0.53        0.17      0.17 o 
  -4  17   5        3.16        2.78      0.31 o 
  -3  17   5        1.97        1.81      0.13 o 
  -2  17   5        0.04        0.04      0.07 o 
  -1  17   5       39.46       54.95      0.64 o 
   0  17   5        5.31        3.26      0.14 o 
   1  17   5        6.52        4.60      0.20 o 
   2  17   5       42.32       68.01      0.86 o 
   3  17   5        8.74       11.03      0.29 o 
   4  17   5        0.79        0.50      0.08 o 
   5  17   5        0.69        0.05      0.12 o 
   6  17   5        0.04       -0.01      0.17 o 
  -6  18   5        0.03        0.03      0.17 o 
  -5  18   5        0.24        0.10      0.15 o 
  -4  18   5        0.15        0.05      0.05 o 
  -3  18   5        0.17        0.31      0.09 o 
  -2  18   5       49.01       94.64      1.32 o 
  -1  18   5      110.29      290.49      2.45 o 
   0  18   5        0.19        0.10      0.06 o 
   1  18   5       75.38      180.16      2.10 o 
   2  18   5        0.32       -0.01      0.06 o 
   3  18   5        7.11        8.38      0.25 o 
   4  18   5        0.68        0.81      0.14 o 
   5  18   5        2.09        6.47      0.39 o 
   6  18   5        0.22        0.26      0.22 o 
  -6  19   5        0.04        0.03      0.17 o 
  -5  19   5        0.02       -0.03      0.14 o 
  -4  19   5        0.29        0.22      0.10 o 
  -3  19   5        0.03        0.10      0.09 o 
  -2  19   5        0.27        0.15      0.09 o 
  -1  19   5        3.09        2.76      0.13 o 
   0  19   5        2.42        2.10      0.12 o 
   1  19   5        1.57        0.66      0.11 o 
   2  19   5       13.10       16.06      0.34 o 
   3  19   5        1.44        1.41      0.12 o 
   4  19   5        0.00        0.07      0.05 o 
   5  19   5        0.04       -0.13      0.17 o 
   6  19   5        0.08        0.16      0.22 o 
  -5  20   5        0.02        0.02      0.14 o 
  -4  20   5        0.20        0.18      0.09 o 
  -3  20   5        0.15        0.05      0.07 o 
  -2  20   5       10.45       14.26      0.47 o 
  -1  20   5       15.97       18.09      0.43 o 
   0  20   5        0.18       -0.02      0.06 o 
   1  20   5        9.43       10.25      0.30 o 
   2  20   5        0.00        0.06      0.06 o 
   3  20   5        0.13        0.14      0.06 o 
   4  20   5        0.01        0.06      0.07 o 
   5  20   5        0.02        0.07      0.16 o 
  -5  21   5        0.01        0.07      0.22 o 
  -4  21   5        0.09        0.07      0.14 o 
  -3  21   5        0.29        0.18      0.09 o 
  -2  21   5       12.11       21.29      0.52 o 
  -1  21   5        3.58        2.50      0.11 o 
   0  21   5       16.26       26.51      0.46 o 
   1  21   5        0.13        0.01      0.06 o 
   2  21   5        3.61        4.55      0.18 o 
   3  21   5        0.11        0.19      0.07 o 
   4  21   5        0.19        0.28      0.12 o 
   5  21   5        0.28        0.21      0.21 o 
  -5  22   5        0.03        0.06      0.19 o 
  -4  22   5        0.04       -0.05      0.14 o 
  -3  22   5        0.12        0.07      0.09 o 
  -2  22   5        2.70        1.20      0.27 o 
  -1  22   5        0.39        0.41      0.04 o 
   0  22   5        2.57        1.27      0.12 o 
   1  22   5        0.10        0.06      0.06 o 
   2  22   5        1.18        1.46      0.13 o 
   3  22   5        0.19        0.28      0.10 o 
   4  22   5        0.13        0.29      0.20 o 
   5  22   5        0.05       -0.23      0.23 o 
  -4  23   5        0.00        0.06      0.15 o 
  -3  23   5        0.13        0.15      0.09 o 
  -2  23   5        0.66        0.72      0.13 o 
  -1  23   5        0.25        0.08      0.04 o 
   0  23   5        0.07        0.11      0.06 o 
   1  23   5        0.59        0.58      0.09 o 
   2  23   5        1.52        1.88      0.12 o 
   3  23   5        0.01       -0.01      0.08 o 
   4  23   5        0.00        0.34      0.19 o 
  -4  24   5        0.14        0.38      0.28 o 
  -3  24   5        0.27        0.41      0.14 o 
  -2  24   5        0.64        0.41      0.15 o 
  -1  24   5        0.00        0.04      0.08 o 
   0  24   5        0.43        0.73      0.11 o 
   1  24   5        0.16        0.16      0.10 o 
   2  24   5        0.94        1.75      0.16 o 
   3  24   5        0.19        0.07      0.12 o 
   4  24   5        0.38        1.19      0.27 o 
  -4  25   5        0.18        0.77      0.31 o 
  -3  25   5        0.02        0.08      0.10 o 
  -2  25   5        0.06        0.25      0.14 o 
  -1  25   5        0.02        0.00      0.08 o 
   0  25   5        0.08        0.09      0.07 o 
   1  25   5        0.02        0.03      0.06 o 
   2  25   5        0.05        0.12      0.10 o 
   3  25   5        0.22        0.44      0.13 o 
  -3  26   5        0.04       -0.02      0.13 o 
  -2  26   5        0.00        0.07      0.10 o 
  -1  26   5        0.01        0.11      0.12 o 
   0  26   5        0.22        0.49      0.12 o 
   1  26   5        0.16        0.11      0.11 o 
   2  26   5        0.03       -0.01      0.09 o 
   3  26   5        0.11        0.30      0.14 o 
  -2  27   5        0.05        0.24      0.14 o 
  -1  27   5        0.00        0.09      0.10 o 
   0  27   5        0.05        0.14      0.09 o 
   1  27   5        0.00        0.06      0.10 o 
   2  27   5        0.03        0.34      0.13 o 
  -1  28   5        0.21        0.82      0.17 o 
   0  28   5        0.01       -0.04      0.15 o 
   1  28   5        0.07        0.02      0.13 o 
  -8   0   6        0.00        0.15      0.21 o 
  -7   0   6        0.20        1.49      0.23 o 
  -6   0   6        1.00        0.70      0.22 o 
  -5   0   6        0.13        0.04      0.08 o 
  -4   0   6       20.53       18.93      0.57 o 
  -3   0   6       54.43       48.49      1.04 o 
  -2   0   6      103.53       88.30      1.71 o 
  -1   0   6      412.78      452.17      5.04 o 
   0   0   6     3536.81    15067.84    135.12 o 
   1   0   6     1866.93     6095.24     54.12 o 
   2   0   6     1648.13     5693.07     51.74 o 
   3   0   6      136.29      171.65      2.24 o 
   4   0   6       14.74        5.70      0.37 o 
   5   0   6       27.92       42.04      0.93 o 
   6   0   6        0.75        0.85      0.15 o 
   7   0   6        0.02        0.20      0.13 o 
  -8   1   6        0.01       -0.09      0.18 o 
  -7   1   6        0.03        0.04      0.06 o 
  -6   1   6        0.14        0.18      0.06 o 
  -5   1   6        2.09        1.34      0.11 o 
  -4   1   6       22.10       14.20      0.33 o 
  -3   1   6      465.69     1357.54      9.00 o 
  -2   1   6     1127.90     3687.32     23.50 o 
  -1   1   6       92.24       99.14      1.04 o 
   0   1   6        0.70        0.48      0.07 o 
   1   1   6     2113.65     6581.68     40.92 o 
   2   1   6      231.41      325.70      3.34 o 
   3   1   6        1.96        0.58      0.09 o 
   4   1   6        0.29        0.08      0.06 o 
   5   1   6       29.65       38.35      0.65 o 
   6   1   6        1.96        1.79      0.13 o 
   7   1   6        0.71        1.78      0.15 o 
  -8   2   6        0.01       -0.13      0.22 o 
  -7   2   6        0.01       -0.01      0.07 o 
  -6   2   6        0.00        0.04      0.06 o 
  -5   2   6        1.03        0.69      0.08 o 
  -4   2   6       11.32        9.71      0.26 o 
  -3   2   6        8.80        2.42      0.16 o 
  -2   2   6      540.45      998.16      7.19 o 
  -1   2   6      518.82     1029.38      6.88 o 
   0   2   6       21.76        6.19      0.27 o 
   1   2   6      351.44      446.43      3.54 o 
   2   2   6        0.70        0.37      0.07 o 
   3   2   6      197.19      253.41      2.24 o 
   4   2   6      158.38      268.63      2.38 o 
   5   2   6        0.37        0.18      0.08 o 
   6   2   6        8.96       14.50      0.32 o 
   7   2   6        0.03        0.23      0.10 o 
  -8   3   6        0.00       -0.16      0.16 o 
  -7   3   6        0.12        0.32      0.11 o 
  -6   3   6        1.15        0.83      0.09 o 
  -5   3   6        6.56        8.77      0.23 o 
  -4   3   6       31.78       35.53      0.48 o 
  -3   3   6        1.41        0.73      0.09 o 
  -2   3   6      145.30      222.23      2.00 o 
  -1   3   6       31.08       17.32      0.38 o 
   0   3   6      622.40     1162.16     11.73 o 
   1   3   6       93.20      100.59      1.18 o 
   2   3   6        0.35        0.22      0.06 o 
   3   3   6        0.33        0.11      0.06 o 
   4   3   6       28.35       30.38      0.53 o 
   5   3   6        0.05        0.15      0.08 o 
   6   3   6        0.47        0.60      0.10 o 
   7   3   6        0.00        0.03      0.09 o 
  -7   4   6        0.00        0.00      0.08 o 
  -6   4   6        0.65        0.78      0.08 o 
  -5   4   6        5.03        6.71      0.18 o 
  -4   4   6        4.51        2.11      0.12 o 
  -3   4   6       18.59       10.73      0.26 o 
  -2   4   6        0.11        0.01      0.04 o 
  -1   4   6        0.28        0.18      0.05 o 
   0   4   6      167.73      186.02      1.64 o 
   1   4   6      657.62     1257.23      8.73 o 
   2   4   6      339.11      541.56      4.09 o 
   3   4   6       68.27       56.00      0.76 o 
   4   4   6       10.53        6.79      0.24 o 
   5   4   6        2.20        1.25      0.13 o 
   6   4   6        5.11        6.13      0.21 o 
   7   4   6        0.10        0.13      0.12 o 
  -7   5   6        0.00       -0.03      0.09 o 
  -6   5   6        0.06        0.02      0.05 o 
  -5   5   6       11.96       21.22      0.40 o 
  -4   5   6       14.51       11.83      0.28 o 
  -3   5   6       16.32        9.46      0.26 o 
  -2   5   6      157.00      228.86      1.93 o 
  -1   5   6      405.63      624.43      4.35 o 
   0   5   6     1183.31     3327.59     23.38 o 
   1   5   6     3961.10    18284.80    120.78 o 
   2   5   6        4.69        1.83      0.13 o 
   3   5   6       13.28        9.88      0.27 o 
   4   5   6        0.59        0.16      0.07 o 
   5   5   6        2.51        1.54      0.12 o 
   6   5   6        0.31        0.34      0.08 o 
   7   5   6        0.06        0.11      0.14 o 
  -7   6   6        0.00        0.02      0.08 o 
  -6   6   6        1.17        1.23      0.08 o 
  -5   6   6        0.00        0.07      0.05 o 
  -4   6   6        5.42        3.60      0.15 o 
  -3   6   6       30.24       24.49      0.41 o 
  -2   6   6       30.66       13.03      0.43 o 
  -1   6   6       26.93        7.16      0.32 o 
   0   6   6      482.51      754.49      5.42 o 
   1   6   6      234.99      298.80      2.79 o 
   2   6   6       34.29       36.72      0.50 o 
   3   6   6      179.73      339.85      3.06 o 
   4   6   6        0.89        0.53      0.08 o 
   5   6   6       12.42       12.60      0.29 o 
   6   6   6        0.52        0.31      0.09 o 
   7   6   6        0.03        0.13      0.11 o 
  -7   7   6        0.05        0.14      0.13 o 
  -6   7   6        2.06        3.06      0.23 o 
  -5   7   6       16.81       30.37      0.50 o 
  -4   7   6        2.76        1.85      0.15 o 
  -3   7   6      128.66      214.49      1.93 o 
  -2   7   6      155.95      223.51      2.03 o 
  -1   7   6       25.53        7.94      0.30 o 
   0   7   6      171.31      216.64      2.00 o 
   1   7   6      323.28      419.70      3.38 o 
   2   7   6       80.32       57.65      0.85 o 
   3   7   6      169.93      196.98      1.89 o 
   4   7   6       74.18      109.43      1.21 o 
   5   7   6       24.88       31.90      0.56 o 
   6   7   6        0.13        0.31      0.08 o 
   7   7   6        0.08        0.31      0.13 o 
  -7   8   6        0.04        0.09      0.10 o 
  -6   8   6        0.02        0.04      0.08 o 
  -5   8   6        0.00        0.10      0.05 o 
  -4   8   6        5.66        1.59      0.13 o 
  -3   8   6        1.10        0.63      0.08 o 
  -2   8   6       62.09       65.79      0.79 o 
  -1   8   6        0.15        0.06      0.05 o 
   0   8   6      377.94      566.37      4.82 o 
   1   8   6      197.36      171.30      1.81 o 
   2   8   6        0.02        0.02      0.04 o 
   3   8   6        1.93        0.53      0.08 o 
   4   8   6        0.02        0.16      0.07 o 
   5   8   6        4.52        3.60      0.14 o 
   6   8   6        1.05        0.89      0.08 o 
   7   8   6        0.23        0.30      0.14 o 
  -7   9   6        0.10        0.28      0.14 o 
  -6   9   6        0.03        0.10      0.08 o 
  -5   9   6       13.42       21.01      0.29 o 
  -4   9   6       46.40       74.38      0.92 o 
  -3   9   6        5.39        3.41      0.18 o 
  -2   9   6       38.49       15.69      0.38 o 
  -1   9   6     1440.96     5173.02     34.10 o 
   0   9   6       97.63      109.55      1.21 o 
   1   9   6       60.93       49.61      0.79 o 
   2   9   6       24.28       14.36      0.38 o 
   3   9   6      127.37      206.64      1.91 o 
   4   9   6       46.61       62.05      0.76 o 
   5   9   6        0.11       -0.04      0.06 o 
   6   9   6        0.14        0.12      0.06 o 
   7   9   6        0.00        0.05      0.11 o 
  -7  10   6        0.13        0.42      0.12 o 
  -6  10   6        0.00        0.06      0.08 o 
  -5  10   6        0.00        0.03      0.04 o 
  -4  10   6        5.63        3.83      0.18 o 
  -3  10   6       16.33       11.36      0.26 o 
  -2  10   6        0.75        0.56      0.08 o 
  -1  10   6       18.81        8.41      0.42 o 
   0  10   6      596.33     1551.13     10.41 o 
   1  10   6      190.71      230.50      2.11 o 
   2  10   6      251.35      427.47      3.70 o 
   3  10   6       35.77       30.18      0.54 o 
   4  10   6       91.48      207.82      1.91 o 
   5  10   6        0.04       -0.02      0.04 o 
   6  10   6        0.55        0.48      0.21 o 
   7  10   6        0.02       -0.02      0.09 o 
  -7  11   6        0.07        0.36      0.27 o 
  -6  11   6        0.01        0.08      0.07 o 
  -5  11   6        4.03        3.68      0.11 o 
  -4  11   6       34.22       61.36      0.67 o 
  -3  11   6       31.91       33.72      0.47 o 
  -2  11   6        5.16        2.18      0.12 o 
  -1  11   6      183.74      284.83      2.40 o 
   0  11   6       28.52       25.97      0.46 o 
   1  11   6       91.27       91.56      1.07 o 
   2  11   6       34.27       23.90      0.48 o 
   3  11   6        0.09        0.03      0.05 o 
   4  11   6        5.33        4.36      0.18 o 
   5  11   6        0.40        0.24      0.07 o 
   6  11   6        0.34        0.21      0.12 o 
   7  11   6        0.03        0.01      0.10 o 
  -7  12   6        0.05        0.21      0.29 o 
  -6  12   6        0.03        0.04      0.07 o 
  -5  12   6        2.45        3.01      0.29 o 
  -4  12   6        7.51        8.76      0.17 o 
  -3  12   6       26.49       30.90      0.44 o 
  -2  12   6      101.17      136.15      1.39 o 
  -1  12   6       13.78        7.48      0.22 o 
   0  12   6      429.32     1085.22      7.94 o 
   1  12   6        1.85        0.94      0.10 o 
   2  12   6       13.82        9.11      0.26 o 
   3  12   6        0.35        0.07      0.07 o 
   4  12   6        0.23        0.34      0.08 o 
   5  12   6        0.02        0.10      0.05 o 
   6  12   6        0.18       -0.02      0.10 o 
   7  12   6        0.02       -0.03      0.10 o 
  -7  13   6        0.05        0.37      0.21 o 
  -6  13   6        0.00        0.14      0.15 o 
  -5  13   6        0.21        0.35      0.07 o 
  -4  13   6        0.10       -0.04      0.04 o 
  -3  13   6        6.73        6.07      0.16 o 
  -2  13   6        0.07       -0.01      0.04 o 
  -1  13   6       19.86       15.03      0.34 o 
   0  13   6        0.13        0.07      0.05 o 
   1  13   6        6.87        3.55      0.17 o 
   2  13   6       50.53       62.25      0.77 o 
   3  13   6       77.25      135.97      1.38 o 
   4  13   6        0.04       -0.02      0.05 o 
   5  13   6        0.15        0.09      0.05 o 
   6  13   6        0.63        0.03      0.11 o 
   7  13   6        0.00        0.01      0.09 o 
  -6  14   6        0.11        0.19      0.20 o 
  -5  14   6        0.26        0.47      0.11 o 
  -4  14   6        1.97        1.82      0.07 o 
  -3  14   6        0.31        0.42      0.04 o 
  -2  14   6       10.59        6.51      0.25 o 
  -1  14   6       25.02       23.53      0.43 o 
   0  14   6       93.25      134.37      1.31 o 
   1  14   6       28.51       31.07      0.50 o 
   2  14   6       35.62       39.34      0.60 o 
   3  14   6        5.83        4.50      0.19 o 
   4  14   6        0.04        0.11      0.05 o 
   5  14   6        1.63        0.96      0.23 o 
   6  14   6        0.45       -0.03      0.10 o 
  -6  15   6        0.06        0.24      0.19 o 
  -5  15   6        1.42        0.63      0.40 o 
  -4  15   6        0.28        0.13      0.07 o 
  -3  15   6        0.04        0.03      0.06 o 
  -2  15   6       50.31       81.74      0.84 o 
  -1  15   6       18.00       11.63      0.28 o 
   0  15   6       85.40      118.71      1.23 o 
   1  15   6       38.23       26.27      0.56 o 
   2  15   6       20.66       20.74      0.42 o 
   3  15   6        0.09        0.03      0.05 o 
   4  15   6        1.83        1.43      0.10 o 
   5  15   6        0.00        0.01      0.04 o 
   6  15   6        0.12        0.00      0.07 o 
  -6  16   6        0.05        0.02      0.13 o 
  -5  16   6        0.33        0.04      0.15 o 
  -4  16   6        0.11        0.13      0.09 o 
  -3  16   6        3.58        2.72      0.19 o 
  -2  16   6       20.63       20.45      0.46 o 
  -1  16   6       14.66       14.41      0.31 o 
   0  16   6       73.34      113.91      1.34 o 
   1  16   6       12.67        9.71      0.32 o 
   2  16   6       28.28       32.53      0.64 o 
   3  16   6       16.51       21.46      0.44 o 
   4  16   6        1.63        1.55      0.11 o 
   5  16   6        1.76        2.09      0.81 o 
   6  16   6        0.00        0.03      0.12 o 
  -6  17   6        0.00        0.12      0.19 o 
  -5  17   6        0.18        0.03      0.14 o 
  -4  17   6        2.21        3.67      0.15 o 
  -3  17   6        2.78        2.52      0.18 o 
  -2  17   6       11.53        9.61      0.53 o 
  -1  17   6       13.10       12.28      0.30 o 
   0  17   6        1.33        0.35      0.10 o 
   1  17   6       36.30       43.43      0.80 o 
   2  17   6        0.04        0.02      0.07 o 
   3  17   6        0.42        0.14      0.08 o 
   4  17   6        1.02        0.79      0.14 o 
   5  17   6        0.00        0.00      0.06 o 
   6  17   6        0.01       -0.03      0.16 o 
  -6  18   6        0.06        0.08      0.20 o 
  -5  18   6        0.09        0.02      0.15 o 
  -4  18   6        0.77        0.44      0.19 o 
  -3  18   6        1.24        1.29      0.17 o 
  -2  18   6        5.97        5.02      0.25 o 
  -1  18   6       34.08       49.43      0.63 o 
   0  18   6        0.43        0.13      0.07 o 
   1  18   6       20.54       21.14      0.46 o 
   2  18   6        8.73        5.71      0.25 o 
   3  18   6        0.66        0.63      0.09 o 
   4  18   6        0.31        0.26      0.09 o 
   5  18   6        0.00       -0.04      0.12 o 
   6  18   6        0.02       -0.17      0.19 o 
  -5  19   6        0.14        0.10      0.20 o 
  -4  19   6        0.46        0.43      0.18 o 
  -3  19   6        4.32        3.58      0.38 o 
  -2  19   6        7.75        7.60      0.32 o 
  -1  19   6       11.41       11.92      0.26 o 
   0  19   6        0.92        0.36      0.08 o 
   1  19   6        1.48        1.74      0.12 o 
   2  19   6        0.69        0.56      0.09 o 
   3  19   6        1.57        1.98      0.16 o 
   4  19   6        0.85        0.54      0.22 o 
   5  19   6        1.19        3.02      0.65 o 
  -5  20   6        0.00        0.01      0.14 o 
  -4  20   6        0.20        0.04      0.09 o 
  -3  20   6        4.84        8.42      0.29 o 
  -2  20   6        5.01        7.28      0.30 o 
  -1  20   6        0.00        0.04      0.06 o 
   0  20   6        2.23        2.33      0.13 o 
   1  20   6       20.89       33.61      0.55 o 
   2  20   6        6.28        8.49      0.23 o 
   3  20   6        0.59        0.43      0.10 o 
   4  20   6        0.18        0.15      0.07 o 
   5  20   6        0.00        0.05      0.16 o 
  -5  21   6        0.01        0.11      0.17 o 
  -4  21   6        0.06        0.01      0.12 o 
  -3  21   6        0.76        0.39      0.12 o 
  -2  21   6        6.64       10.68      0.47 o 
  -1  21   6        1.79        2.99      0.11 o 
   0  21   6        2.85        2.81      0.14 o 
   1  21   6        6.17        6.87      0.23 o 
   2  21   6        0.14        0.01      0.07 o 
   3  21   6        0.22        0.15      0.06 o 
   4  21   6        0.22        0.18      0.12 o 
   5  21   6        0.03        0.01      0.16 o 
  -5  22   6        0.01        0.02      0.15 o 
  -4  22   6        0.00        0.06      0.19 o 
  -3  22   6        0.74        0.56      0.15 o 
  -2  22   6        0.83        1.16      0.20 o 
  -1  22   6        0.95        0.77      0.07 o 
   0  22   6        0.05        0.06      0.06 o 
   1  22   6        0.54        0.68      0.10 o 
   2  22   6        0.48        0.47      0.09 o 
   3  22   6        3.20        6.69      0.28 o 
   4  22   6        0.58        0.82      0.44 o 
  -4  23   6        0.05        0.37      0.20 o 
  -3  23   6        0.07        0.03      0.09 o 
  -2  23   6        0.43        0.70      0.14 o 
  -1  23   6        0.09        0.07      0.04 o 
   0  23   6        2.53        4.14      0.17 o 
   1  23   6        3.47        6.12      0.21 o 
   2  23   6        3.53        6.78      0.22 o 
   3  23   6        0.44        0.65      0.14 o 
   4  23   6        0.00       -0.24      0.24 o 
  -4  24   6        0.01        0.20      0.19 o 
  -3  24   6        0.04        0.16      0.13 o 
  -2  24   6        0.01       -0.01      0.08 o 
  -1  24   6        0.76        0.89      0.16 o 
   0  24   6        0.10        0.19      0.08 o 
   1  24   6        0.67        0.65      0.13 o 
   2  24   6        0.01        0.09      0.09 o 
   3  24   6        0.43        0.62      0.19 o 
   4  24   6        0.00        0.09      0.18 o 
  -3  25   6        0.00       -0.05      0.10 o 
  -2  25   6        0.11        0.09      0.10 o 
  -1  25   6        0.01        0.06      0.10 o 
   0  25   6        0.14        0.28      0.10 o 
   1  25   6        1.23        1.98      0.16 o 
   2  25   6        0.55        1.32      0.34 o 
   3  25   6        0.07        0.05      0.11 o 
  -3  26   6        0.16        0.54      0.17 o 
  -2  26   6        0.00        0.13      0.12 o 
  -1  26   6        0.28        0.52      0.13 o 
   0  26   6        0.13        0.30      0.12 o 
   1  26   6        0.08        0.21      0.10 o 
   2  26   6        0.21        0.61      0.15 o 
   3  26   6        0.03        0.19      0.12 o 
  -2  27   6        0.07        0.41      0.14 o 
  -1  27   6        0.08        0.43      0.13 o 
   0  27   6        0.00       -0.07      0.11 o 
   1  27   6        0.01        0.00      0.08 o 
   2  27   6        0.01        0.06      0.12 o 
  -1  28   6        0.00        0.14      0.13 o 
   0  28   6        0.06        0.50      0.17 o 
  -7   1   7        0.03        0.29      0.10 o 
  -6   1   7        0.00       -0.01      0.05 o 
  -5   1   7        0.28        0.18      0.07 o 
  -4   1   7        7.70        4.55      0.18 o 
  -3   1   7        0.35        0.24      0.06 o 
  -2   1   7       59.49       34.13      0.60 o 
  -1   1   7        1.25        1.30      0.09 o 
   0   1   7       47.49       16.13      0.48 o 
   1   1   7      659.36     1226.53      8.54 o 
   2   1   7      479.33      813.61      6.25 o 
   3   1   7       24.67       17.03      0.42 o 
   4   1   7        8.21        7.84      0.27 o 
   5   1   7        0.70        0.57      0.11 o 
   6   1   7        0.14        0.20      0.08 o 
   7   1   7        0.00        0.16      0.10 o 
  -7   2   7        0.06        0.09      0.10 o 
  -6   2   7        0.04        0.08      0.06 o 
  -5   2   7        0.93        0.41      0.08 o 
  -4   2   7        0.42        0.40      0.08 o 
  -3   2   7        0.56        0.57      0.07 o 
  -2   2   7      115.30      147.91      1.47 o 
  -1   2   7       35.19       12.92      0.42 o 
   0   2   7      193.98      177.66      1.84 o 
   1   2   7      674.36     1386.49      9.87 o 
   2   2   7      877.84     2073.60     14.88 o 
   3   2   7       60.57       48.41      0.78 o 
   4   2   7        1.10        0.80      0.11 o 
   5   2   7       10.28       12.76      0.32 o 
   6   2   7        0.61        0.89      0.11 o 
   7   2   7        0.04        0.11      0.09 o 
  -7   3   7        0.17        0.58      0.13 o 
  -6   3   7        0.03        0.13      0.06 o 
  -5   3   7        1.45        1.60      0.13 o 
  -4   3   7        2.26        2.26      0.12 o 
  -3   3   7       47.53       55.85      0.68 o 
  -2   3   7      457.05     1133.96      7.92 o 
  -1   3   7       90.13       61.27      0.88 o 
   0   3   7      199.41      203.79      2.01 o 
   1   3   7        0.57        0.09      0.07 o 
   2   3   7      222.66      285.93      2.66 o 
   3   3   7       78.93       90.77      1.14 o 
   4   3   7       26.89       17.02      0.46 o 
   5   3   7        1.85        1.22      0.12 o 
   6   3   7        2.99        4.26      0.20 o 
   7   3   7        0.00        0.08      0.11 o 
  -7   4   7        0.18        0.45      0.12 o 
  -6   4   7        0.37        0.13      0.06 o 
  -5   4   7        0.01        0.02      0.05 o 
  -4   4   7        0.03        0.01      0.05 o 
  -3   4   7       14.30        6.94      0.24 o 
  -2   4   7        3.21        1.26      0.12 o 
  -1   4   7        0.11        0.07      0.05 o 
   0   4   7      762.41     1583.32     11.37 o 
   1   4   7     1245.38     3826.29     25.17 o 
   2   4   7      830.24     2206.08     14.77 o 
   3   4   7        0.38        0.15      0.07 o 
   4   4   7      122.82      243.56      2.35 o 
   5   4   7        0.13        0.14      0.07 o 
   6   4   7        1.74        3.94      0.17 o 
   7   4   7        0.04        0.07      0.10 o 
  -7   5   7        0.33        0.23      0.14 o 
  -6   5   7        1.23        0.50      0.12 o 
  -5   5   7        3.16        4.92      0.16 o 
  -4   5   7        0.59        0.52      0.07 o 
  -3   5   7        0.54        0.27      0.07 o 
  -2   5   7      115.81      133.81      1.42 o 
  -1   5   7        0.25        0.13      0.05 o 
   0   5   7      124.95      121.82      1.62 o 
   1   5   7      202.95      237.33      2.24 o 
   2   5   7       29.82       13.79      0.46 o 
   3   5   7      219.95      378.13      3.41 o 
   4   5   7        0.19        0.02      0.06 o 
   5   5   7        1.01        0.77      0.11 o 
   6   5   7        0.33        0.20      0.09 o 
   7   5   7        0.23        0.38      0.15 o 
  -7   6   7        0.06        0.04      0.10 o 
  -6   6   7        0.05        0.18      0.07 o 
  -5   6   7        0.01        0.20      0.06 o 
  -4   6   7       11.26       10.27      0.27 o 
  -3   6   7       35.67       46.76      0.62 o 
  -2   6   7      100.63      109.02      1.17 o 
  -1   6   7      260.31      422.97      3.22 o 
   0   6   7       76.54       61.25      0.85 o 
   1   6   7       41.98       24.56      0.53 o 
   2   6   7      115.77      133.48      1.42 o 
   3   6   7       76.52       90.78      1.21 o 
   4   6   7       19.77       18.75      0.45 o 
   5   6   7       23.13       40.54      0.57 o 
   6   6   7        1.82        2.57      0.21 o 
   7   6   7        1.70        5.38      0.28 o 
  -7   7   7        0.02       -0.05      0.11 o 
  -6   7   7        1.31        1.59      0.30 o 
  -5   7   7        4.41        5.22      0.17 o 
  -4   7   7        5.34        4.54      0.19 o 
  -3   7   7        0.46        0.31      0.07 o 
  -2   7   7        0.16        0.05      0.05 o 
  -1   7   7        4.40        2.28      0.14 o 
   0   7   7       31.97       18.85      0.45 o 
   1   7   7      748.98     1818.49     12.83 o 
   2   7   7        2.98        0.52      0.10 o 
   3   7   7      378.43      961.25      7.23 o 
   4   7   7       11.77        6.88      0.30 o 
   5   7   7        1.94        2.59      0.16 o 
   6   7   7        0.40        0.31      0.08 o 
   7   7   7        0.01        0.07      0.12 o 
  -7   8   7        0.00        0.00      0.08 o 
  -6   8   7        1.94        4.68      0.20 o 
  -5   8   7        8.26       12.54      0.25 o 
  -4   8   7        0.92        0.54      0.11 o 
  -3   8   7       30.53       31.67      0.54 o 
  -2   8   7       54.64       43.45      0.65 o 
  -1   8   7      117.39       94.42      1.15 o 
   0   8   7        5.76        3.30      0.16 o 
   1   8   7       49.15       31.91      0.61 o 
   2   8   7       66.85       49.23      0.78 o 
   3   8   7      141.50      243.74      2.48 o 
   4   8   7       40.23       57.92      0.79 o 
   5   8   7        1.52        0.52      0.10 o 
   6   8   7        0.12        0.12      0.06 o 
   7   8   7        0.43        0.58      0.18 o 
  -7   9   7        0.04        0.17      0.14 o 
  -6   9   7        0.03        0.08      0.08 o 
  -5   9   7        0.06        0.02      0.05 o 
  -4   9   7        2.86        3.62      0.14 o 
  -3   9   7       13.35       11.23      0.28 o 
  -2   9   7       11.01        8.20      0.22 o 
  -1   9   7      220.22      317.52      2.76 o 
   0   9   7      399.15      752.47      5.66 o 
   1   9   7       37.57       17.42      0.46 o 
   2   9   7       67.08       62.04      0.90 o 
   3   9   7        2.41        0.58      0.13 o 
   4   9   7       16.46       17.30      0.40 o 
   5   9   7        1.50        1.30      0.14 o 
   6   9   7        1.46        2.53      0.27 o 
   7   9   7        0.49        1.44      0.47 o 
  -7  10   7        0.03        0.12      0.10 o 
  -6  10   7        0.03        0.08      0.09 o 
  -5  10   7        0.00        0.03      0.05 o 
  -4  10   7        0.87        0.32      0.07 o 
  -3  10   7        1.97        0.75      0.11 o 
  -2  10   7        0.45        0.06      0.05 o 
  -1  10   7       57.69       77.47      0.89 o 
   0  10   7        8.05        4.78      0.22 o 
   1  10   7       16.28       10.14      0.29 o 
   2  10   7        0.05       -0.01      0.06 o 
   3  10   7        0.25        0.11      0.07 o 
   4  10   7        0.46        0.22      0.08 o 
   5  10   7        2.88        2.91      0.14 o 
   6  10   7        0.09        0.03      0.10 o 
   7  10   7        0.08        0.30      0.19 o 
  -7  11   7        0.00        0.16      0.16 o 
  -6  11   7        0.02       -0.03      0.08 o 
  -5  11   7       10.47       20.27      0.30 o 
  -4  11   7       42.91       91.19      1.03 o 
  -3  11   7        0.92        0.38      0.10 o 
  -2  11   7       22.73       15.00      0.40 o 
  -1  11   7       90.58      110.66      1.32 o 
   0  11   7       44.19       33.88      0.57 o 
   1  11   7        0.10        0.00      0.05 o 
   2  11   7      101.83      129.42      1.47 o 
   3  11   7       11.91       13.35      0.33 o 
   4  11   7        2.56        3.12      0.14 o 
   5  11   7        2.26        2.25      0.12 o 
   6  11   7        0.13        0.10      0.12 o 
   7  11   7        0.00        0.04      0.11 o 
  -7  12   7        0.07        0.25      0.18 o 
  -6  12   7        0.27        0.34      0.15 o 
  -5  12   7        1.57        2.79      0.33 o 
  -4  12   7        5.54        3.48      0.16 o 
  -3  12   7       38.05       50.49      0.61 o 
  -2  12   7        0.02        0.02      0.04 o 
  -1  12   7       19.61        8.85      0.33 o 
   0  12   7       30.05       19.19      0.51 o 
   1  12   7        1.21        0.96      0.10 o 
   2  12   7       28.91       15.35      0.39 o 
   3  12   7       23.78       28.47      0.50 o 
   4  12   7        5.51        4.06      0.18 o 
   5  12   7        0.36        0.46      0.11 o 
   6  12   7        0.13        0.18      0.12 o 
  -6  13   7        0.01       -0.02      0.13 o 
  -5  13   7        1.37        1.80      0.26 o 
  -4  13   7        0.58        0.37      0.06 o 
  -3  13   7        0.24        0.18      0.07 o 
  -2  13   7        2.47        1.76      0.11 o 
  -1  13   7        1.55        0.44      0.11 o 
   0  13   7       51.41       55.24      0.85 o 
   1  13   7      103.31      139.99      1.58 o 
   2  13   7       62.85       97.08      1.14 o 
   3  13   7        3.69        3.94      0.17 o 
   4  13   7       10.26       14.98      0.36 o 
   5  13   7        0.17        0.02      0.06 o 
   6  13   7        0.20        0.28      0.18 o 
  -6  14   7        0.20        0.50      0.20 o 
  -5  14   7        0.23        0.04      0.05 o 
  -4  14   7        1.55        1.60      0.07 o 
  -3  14   7        1.41        1.48      0.08 o 
  -2  14   7       55.45       71.94      0.90 o 
  -1  14   7      210.53      483.65      3.93 o 
   0  14   7       19.24       13.10      0.35 o 
   1  14   7        7.15        5.09      0.23 o 
   2  14   7        1.60        0.75      0.11 o 
   3  14   7        9.65        8.94      0.26 o 
   4  14   7        6.34        5.78      0.21 o 
   5  14   7        0.00       -0.01      0.05 o 
   6  14   7        0.02       -0.03      0.09 o 
  -6  15   7        0.03        0.26      0.20 o 
  -5  15   7        0.37        0.23      0.19 o 
  -4  15   7        0.14        0.18      0.04 o 
  -3  15   7        0.00        0.02      0.03 o 
  -2  15   7       35.76       55.11      0.70 o 
  -1  15   7        6.35        3.36      0.18 o 
   0  15   7       49.64       65.09      0.91 o 
   1  15   7       58.56       86.38      1.05 o 
   2  15   7        0.38        0.13      0.09 o 
   3  15   7        8.85       11.44      0.30 o 
   4  15   7        0.06        0.05      0.06 o 
   5  15   7        0.32        0.42      0.12 o 
   6  15   7        0.04        0.05      0.09 o 
  -6  16   7        0.11        0.12      0.22 o 
  -5  16   7        0.13        0.12      0.16 o 
  -4  16   7        0.23        0.18      0.09 o 
  -3  16   7        1.73        2.05      0.07 o 
  -2  16   7        8.01        9.64      0.23 o 
  -1  16   7        0.01        0.03      0.05 o 
   0  16   7       33.31       50.85      0.78 o 
   1  16   7        8.54        7.18      0.24 o 
   2  16   7       66.53      151.13      1.64 o 
   3  16   7        2.64        2.00      0.14 o 
   4  16   7        6.75       10.71      0.27 o 
   5  16   7        0.63        0.82      0.26 o 
   6  16   7        0.06       -0.01      0.13 o 
  -6  17   7        0.00        0.04      0.18 o 
  -5  17   7        0.18        0.11      0.18 o 
  -4  17   7        0.16        0.18      0.10 o 
  -3  17   7        2.32        1.48      0.20 o 
  -2  17   7       26.45       43.88      0.49 o 
  -1  17   7        2.81        1.31      0.12 o 
   0  17   7       40.75       59.25      0.86 o 
   1  17   7        3.50        2.28      0.16 o 
   2  17   7        7.32        7.90      0.28 o 
   3  17   7        4.58        5.75      0.20 o 
   4  17   7        1.47        1.86      0.15 o 
   5  17   7        0.02        0.03      0.09 o 
   6  17   7        0.02        0.18      0.21 o 
  -6  18   7        0.03        0.01      0.13 o 
  -5  18   7        0.05        0.09      0.17 o 
  -4  18   7        0.50        0.27      0.11 o 
  -3  18   7        3.71        4.68      0.28 o 
  -2  18   7        5.30        4.87      0.16 o 
  -1  18   7        0.17        0.03      0.06 o 
   0  18   7        0.08        0.02      0.06 o 
   1  18   7       25.88       34.65      0.61 o 
   2  18   7        0.34        0.09      0.07 o 
   3  18   7        6.00        9.00      0.24 o 
   4  18   7        0.04        0.07      0.07 o 
   5  18   7        0.02        0.05      0.13 o 
  -5  19   7        0.05        0.02      0.13 o 
  -4  19   7        0.04        0.06      0.09 o 
  -3  19   7        0.29        0.19      0.10 o 
  -2  19   7        0.20        0.06      0.04 o 
  -1  19   7        1.83        1.54      0.12 o 
   0  19   7        0.22        0.19      0.08 o 
   1  19   7        3.19        4.11      0.18 o 
   2  19   7        0.50        0.25      0.11 o 
   3  19   7        0.28        0.39      0.08 o 
   4  19   7        0.00       -0.02      0.05 o 
   5  19   7        0.22        0.48      0.22 o 
  -5  20   7        0.02       -0.05      0.17 o 
  -4  20   7        0.04        0.06      0.08 o 
  -3  20   7        0.82        1.68      0.23 o 
  -2  20   7        0.87        0.63      0.14 o 
  -1  20   7        0.08        0.02      0.05 o 
   0  20   7        0.77        0.63      0.09 o 
   1  20   7        2.63        0.98      0.13 o 
   2  20   7        3.42        3.75      0.18 o 
   3  20   7        0.02        0.09      0.07 o 
   4  20   7        0.02        0.00      0.06 o 
   5  20   7        0.46        0.96      0.47 o 
  -5  21   7        0.00       -0.04      0.23 o 
  -4  21   7        0.01        0.01      0.12 o 
  -3  21   7        0.08        0.12      0.11 o 
  -2  21   7        1.23        1.55      0.22 o 
  -1  21   7        0.73        0.65      0.07 o 
   0  21   7        4.33        4.09      0.20 o 
   1  21   7        0.82        0.51      0.11 o 
   2  21   7        5.56        8.61      0.24 o 
   3  21   7        0.89        1.06      0.13 o 
   4  21   7        0.30        0.66      0.31 o 
  -4  22   7        0.00        0.01      0.15 o 
  -3  22   7        0.09        0.28      0.14 o 
  -2  22   7        1.10        2.62      0.21 o 
  -1  22   7        1.84        3.58      0.12 o 
   0  22   7        2.79        2.85      0.16 o 
   1  22   7        2.87        4.85      0.18 o 
   2  22   7        0.43        0.53      0.10 o 
   3  22   7        0.01        0.00      0.07 o 
   4  22   7        0.01       -0.13      0.19 o 
  -4  23   7        0.00       -0.03      0.19 o 
  -3  23   7        0.08        0.44      0.22 o 
  -2  23   7        0.01        0.13      0.13 o 
  -1  23   7        2.13        4.19      0.23 o 
   0  23   7        0.51        0.83      0.12 o 
   1  23   7        0.29        0.45      0.10 o 
   2  23   7        0.25        0.50      0.10 o 
   3  23   7        0.00        0.20      0.14 o 
   4  23   7        0.05       -0.05      0.15 o 
  -3  24   7        0.00        0.04      0.10 o 
  -2  24   7        0.01       -0.11      0.13 o 
  -1  24   7        0.09        0.52      0.13 o 
   0  24   7        0.00        0.05      0.07 o 
   1  24   7        0.00       -0.01      0.08 o 
   2  24   7        0.92        1.24      0.17 o 
   3  24   7        0.05        0.08      0.12 o 
  -3  25   7        0.05        0.20      0.11 o 
  -2  25   7        0.22        0.30      0.13 o 
  -1  25   7        0.18        0.27      0.17 o 
   0  25   7        0.59        0.71      0.18 o 
   1  25   7        0.32        0.46      0.11 o 
   2  25   7        0.16        0.34      0.14 o 
   3  25   7        0.03        0.18      0.15 o 
  -2  26   7        0.01        0.03      0.10 o 
  -1  26   7        0.11        0.48      0.14 o 
   0  26   7        0.09        0.17      0.13 o 
   1  26   7        0.12        0.06      0.09 o 
   2  26   7        0.00        0.00      0.11 o 
  -1  27   7        0.13        0.62      0.24 o 
   0  27   7        0.02        0.15      0.12 o 
   1  27   7        0.21        0.30      0.24 o 
  -7   0   8        0.01        0.20      0.13 o 
  -6   0   8        0.32        0.33      0.21 o 
  -5   0   8        0.76        1.24      0.15 o 
  -4   0   8        0.45        0.57      0.12 o 
  -3   0   8       23.70       18.40      0.60 o 
  -2   0   8      237.94      339.28      4.46 o 
  -1   0   8     1001.52     3060.95     28.64 o 
   0   0   8     1432.22     4741.19     45.02 o 
   1   0   8      874.61     2392.32     23.35 o 
   2   0   8      492.89     1048.96     11.02 o 
   3   0   8      508.26     1475.53     15.14 o 
   4   0   8        8.11        2.67      0.30 o 
   5   0   8        9.78        9.09      0.42 o 
   6   0   8        0.04        0.08      0.13 o 
   7   0   8        0.19        0.20      0.15 o 
  -7   1   8        0.01        0.20      0.10 o 
  -6   1   8        1.65        2.77      0.13 o 
  -5   1   8        0.64        0.06      0.07 o 
  -4   1   8        8.76        9.00      0.26 o 
  -3   1   8       63.85       87.53      1.03 o 
  -2   1   8        3.64        1.30      0.13 o 
  -1   1   8       96.00       99.75      1.47 o 
   0   1   8      475.41      850.28      7.89 o 
   1   1   8      163.15      159.50      1.78 o 
   2   1   8      556.00     1296.37      9.68 o 
   3   1   8        0.07       -0.03      0.07 o 
   4   1   8       31.97       36.09      0.73 o 
   5   1   8        0.30        0.05      0.07 o 
   6   1   8        0.13        0.23      0.10 o 
   7   1   8        0.00        0.01      0.07 o 
  -7   2   8        0.00        0.08      0.11 o 
  -6   2   8        0.70        0.90      0.16 o 
  -5   2   8        1.01        0.63      0.09 o 
  -4   2   8        3.62        2.45      0.13 o 
  -3   2   8        9.25        3.65      0.21 o 
  -2   2   8       56.49       54.40      0.86 o 
  -1   2   8       28.74       10.60      0.37 o 
   0   2   8       34.44       17.00      0.51 o 
   1   2   8       69.71       89.95      1.30 o 
   2   2   8       57.21       69.00      1.58 o 
   3   2   8        8.47        5.65      0.23 o 
   4   2   8       66.96      106.91      1.53 o 
   5   2   8        2.00        1.95      0.17 o 
   6   2   8        0.82        1.27      0.12 o 
   7   2   8        0.56        1.59      0.16 o 
  -7   3   8        0.00        0.05      0.10 o 
  -6   3   8        0.79        1.34      0.18 o 
  -5   3   8        0.36        0.46      0.09 o 
  -4   3   8        3.24        3.54      0.16 o 
  -3   3   8        2.52        1.54      0.12 o 
  -2   3   8        0.18        0.08      0.06 o 
  -1   3   8      131.01      156.28      1.78 o 
   0   3   8      641.36     1201.06      8.59 o 
   1   3   8      443.32      844.06      6.33 o 
   2   3   8      511.77     1048.97      7.73 o 
   3   3   8       12.01        4.07      0.26 o 
   4   3   8      152.63      360.85      3.38 o 
   5   3   8        4.29        3.84      0.21 o 
   6   3   8        0.51        0.17      0.10 o 
   7   3   8        0.03        0.20      0.11 o 
  -7   4   8        0.01        0.05      0.11 o 
  -6   4   8        0.14        0.07      0.07 o 
  -5   4   8        3.83        4.02      0.17 o 
  -4   4   8        0.01        0.11      0.06 o 
  -3   4   8       43.61       39.54      0.66 o 
  -2   4   8       23.99       26.38      0.48 o 
  -1   4   8        2.72        0.57      0.11 o 
   0   4   8      149.11      128.18      1.64 o 
   1   4   8      145.93      151.96      1.63 o 
   2   4   8        3.08        1.45      0.15 o 
   3   4   8       28.36       24.53      0.64 o 
   4   4   8        9.07        7.81      0.29 o 
   5   4   8        1.20        0.55      0.12 o 
   6   4   8        0.46        0.55      0.13 o 
   7   4   8        0.07        0.10      0.13 o 
  -7   5   8        0.01        0.03      0.12 o 
  -6   5   8        0.24        0.19      0.08 o 
  -5   5   8        0.33        0.17      0.07 o 
  -4   5   8        0.73        0.75      0.10 o 
  -3   5   8       12.96        7.20      0.28 o 
  -2   5   8       35.83       15.74      0.45 o 
  -1   5   8       73.73       40.90      0.76 o 
   0   5   8        6.73        2.83      0.18 o 
   1   5   8       89.96       83.92      1.21 o 
   2   5   8        6.54        2.72      0.18 o 
   3   5   8      305.51      763.86      6.51 o 
   4   5   8        0.21        0.10      0.08 o 
   5   5   8        8.76       13.14      0.32 o 
   6   5   8        1.26        2.98      0.20 o 
   7   5   8        0.04        0.12      0.13 o 
  -7   6   8        0.00        0.07      0.12 o 
  -6   6   8        0.01        0.01      0.05 o 
  -5   6   8        0.12        0.17      0.07 o 
  -4   6   8        0.00        0.04      0.06 o 
  -3   6   8        0.13        0.03      0.06 o 
  -2   6   8       19.06       12.51      0.32 o 
  -1   6   8      138.50      178.58      1.92 o 
   0   6   8       67.92       34.53      0.68 o 
   1   6   8       60.75       45.40      0.81 o 
   2   6   8      107.80      127.31      1.45 o 
   3   6   8      215.28      474.88      4.24 o 
   4   6   8       12.83       12.89      0.38 o 
   5   6   8        0.64        0.29      0.09 o 
   6   6   8        0.20        0.25      0.10 o 
   7   6   8        0.00        0.01      0.11 o 
  -7   7   8        0.02       -0.01      0.08 o 
  -6   7   8        0.00        0.02      0.05 o 
  -5   7   8        0.05        0.08      0.07 o 
  -4   7   8       23.22       29.33      0.56 o 
  -3   7   8       91.21      189.94      1.96 o 
  -2   7   8       17.51       13.98      0.38 o 
  -1   7   8       14.06        7.94      0.26 o 
   0   7   8      420.94      884.65      6.65 o 
   1   7   8      109.34       84.86      1.15 o 
   2   7   8       18.37       11.83      0.35 o 
   3   7   8       79.64       91.54      1.31 o 
   4   7   8       33.95       49.96      0.75 o 
   5   7   8        0.48        0.29      0.09 o 
   6   7   8        0.50        0.70      0.11 o 
   7   7   8        0.18        0.24      0.17 o 
  -7   8   8        0.01        0.19      0.13 o 
  -6   8   8        0.26        0.17      0.09 o 
  -5   8   8        1.47        1.77      0.13 o 
  -4   8   8        2.94        2.07      0.13 o 
  -3   8   8        7.79        6.43      0.26 o 
  -2   8   8        0.22        0.10      0.07 o 
  -1   8   8        2.17        1.13      0.12 o 
   0   8   8      120.21      152.83      1.72 o 
   1   8   8        1.64        0.75      0.13 o 
   2   8   8       18.54       19.24      0.44 o 
   3   8   8       58.05       61.26      0.87 o 
   4   8   8       11.01        8.94      0.29 o 
   5   8   8        3.13        4.49      0.17 o 
   6   8   8        0.76        1.12      0.10 o 
   7   8   8        0.11        0.45      0.22 o 
  -7   9   8        0.03       -0.07      0.12 o 
  -6   9   8        1.61        2.76      0.52 o 
  -5   9   8        8.19       14.18      0.30 o 
  -4   9   8        0.16        0.14      0.07 o 
  -3   9   8       49.78       63.85      0.88 o 
  -2   9   8        3.47        2.66      0.15 o 
  -1   9   8       50.68       33.87      0.68 o 
   0   9   8      112.34      164.38      1.75 o 
   1   9   8      125.04      132.48      1.54 o 
   2   9   8        0.70        0.46      0.09 o 
   3   9   8       10.91        6.23      0.27 o 
   4   9   8       26.83       35.19      0.60 o 
   5   9   8        1.17        0.85      0.10 o 
   6   9   8        0.13        0.00      0.08 o 
   7   9   8        0.01        0.08      0.13 o 
  -7  10   8        0.01        0.19      0.17 o 
  -6  10   8        0.70        2.37      0.46 o 
  -5  10   8        0.68        0.60      0.10 o 
  -4  10   8        4.09        4.45      0.17 o 
  -3  10   8        0.08        0.10      0.08 o 
  -2  10   8       45.16       38.81      0.66 o 
  -1  10   8      259.85      595.63      4.58 o 
   0  10   8       11.48        6.50      0.25 o 
   1  10   8      118.84      162.53      1.69 o 
   2  10   8        8.06        5.49      0.25 o 
   3  10   8        8.03        4.21      0.20 o 
   4  10   8        0.05        0.05      0.06 o 
   5  10   8        1.29        1.54      0.13 o 
   6  10   8        0.32        0.83      0.24 o 
  -7  11   8        0.00        0.06      0.15 o 
  -6  11   8        0.51        0.76      0.30 o 
  -5  11   8        2.21        3.22      0.38 o 
  -4  11   8        0.54        0.10      0.07 o 
  -3  11   8       80.76      197.84      1.91 o 
  -2  11   8        8.12        4.46      0.24 o 
  -1  11   8        2.98        1.57      0.14 o 
   0  11   8       30.60       28.91      0.58 o 
   1  11   8        3.04        1.07      0.13 o 
   2  11   8       15.26        9.50      0.33 o 
   3  11   8        1.68        1.19      0.11 o 
   4  11   8        7.14        6.73      0.26 o 
   5  11   8        0.00       -0.02      0.06 o 
   6  11   8        0.99        2.08      0.44 o 
  -6  12   8        0.01        0.28      0.21 o 
  -5  12   8        0.58        1.51      0.25 o 
  -4  12   8        5.50        7.19      0.18 o 
  -3  12   8        7.02        5.51      0.20 o 
  -2  12   8      157.75      353.62      3.16 o 
  -1  12   8        4.55        1.64      0.15 o 
   0  12   8       32.12       32.85      0.63 o 
   1  12   8        2.80        0.84      0.13 o 
   2  12   8       53.26       68.99      0.89 o 
   3  12   8        6.34        3.74      0.20 o 
   4  12   8        2.41        2.21      0.14 o 
   5  12   8        0.33        0.18      0.08 o 
   6  12   8        0.01       -0.01      0.10 o 
  -6  13   8        0.00        0.20      0.18 o 
  -5  13   8        0.12        0.23      0.06 o 
  -4  13   8        0.00        0.08      0.06 o 
  -3  13   8        6.29        6.33      0.19 o 
  -2  13   8       57.95       97.31      1.16 o 
  -1  13   8       28.96       22.91      0.53 o 
   0  13   8       20.64       20.18      0.42 o 
   1  13   8       37.00       33.95      0.68 o 
   2  13   8        4.99        2.95      0.17 o 
   3  13   8        0.12        0.06      0.07 o 
   4  13   8        0.00        0.06      0.07 o 
   5  13   8        0.52        0.27      0.10 o 
   6  13   8        0.00       -0.01      0.08 o 
  -6  14   8        0.05        0.26      0.24 o 
  -5  14   8        0.01        0.04      0.09 o 
  -4  14   8        0.04        0.22      0.05 o 
  -3  14   8        0.57        0.45      0.07 o 
  -2  14   8        3.53        2.56      0.15 o 
  -1  14   8       18.41       15.24      0.37 o 
   0  14   8       22.93       25.81      0.48 o 
   1  14   8        8.84        6.65      0.23 o 
   2  14   8        0.92        0.77      0.12 o 
   3  14   8       15.05       14.82      0.45 o 
   4  14   8        0.27        0.31      0.10 o 
   5  14   8        0.09        0.14      0.08 o 
   6  14   8        0.00        0.00      0.09 o 
  -6  15   8        0.03        0.32      0.23 o 
  -5  15   8        0.26        0.14      0.19 o 
  -4  15   8        1.71        2.56      0.34 o 
  -3  15   8        5.33        4.25      0.15 o 
  -2  15   8        0.46        0.14      0.07 o 
  -1  15   8       30.38       43.14      0.68 o 
   0  15   8        5.23        2.63      0.17 o 
   1  15   8        1.27        0.75      0.11 o 
   2  15   8       15.33       18.29      0.42 o 
   3  15   8       21.34       32.26      0.59 o 
   4  15   8        0.02        0.06      0.07 o 
   5  15   8        0.48        0.26      0.10 o 
   6  15   8        0.01       -0.05      0.13 o 
  -6  16   8        0.22        1.66      0.51 o 
  -5  16   8        0.14        0.15      0.19 o 
  -4  16   8        0.02        0.09      0.04 o 
  -3  16   8        0.05        0.06      0.05 o 
  -2  16   8       13.93       21.47      0.37 o 
  -1  16   8       55.93       97.51      1.20 o 
   0  16   8       49.55       67.05      1.04 o 
   1  16   8        7.12        3.14      0.23 o 
   2  16   8        0.52        0.20      0.09 o 
   3  16   8        2.97        1.56      0.15 o 
   4  16   8        3.14        4.12      0.20 o 
   5  16   8        0.17        0.42      0.12 o 
   6  16   8        0.29        0.34      0.21 o 
  -6  17   8        0.02        0.16      0.20 o 
  -5  17   8        0.21        0.13      0.20 o 
  -4  17   8        0.04        0.01      0.10 o 
  -3  17   8        0.76        0.54      0.07 o 
  -2  17   8        2.91        1.29      0.10 o 
  -1  17   8        0.19        0.33      0.08 o 
   0  17   8        0.03        0.04      0.07 o 
   1  17   8        6.23        5.14      0.24 o 
   2  17   8        0.70        0.48      0.11 o 
   3  17   8        0.14        0.30      0.09 o 
   4  17   8        2.70        4.09      0.24 o 
   5  17   8        0.01        0.02      0.10 o 
  -5  18   8        0.15        0.07      0.18 o 
  -4  18   8        0.10        0.08      0.09 o 
  -3  18   8        0.31        0.30      0.11 o 
  -2  18   8        0.03       -0.01      0.05 o 
  -1  18   8        5.80        5.17      0.24 o 
   0  18   8        4.44        3.40      0.17 o 
   1  18   8        0.00        0.06      0.07 o 
   2  18   8        0.79        0.61      0.12 o 
   3  18   8        0.77        1.17      0.11 o 
   4  18   8        0.05        0.02      0.06 o 
   5  18   8        0.07        0.14      0.14 o 
  -5  19   8        0.01        0.08      0.18 o 
  -4  19   8        0.03        0.10      0.09 o 
  -3  19   8        0.11        0.05      0.10 o 
  -2  19   8        1.37        2.16      0.20 o 
  -1  19   8        0.00        0.05      0.05 o 
   0  19   8        7.65        7.09      0.23 o 
   1  19   8        3.74        3.18      0.19 o 
   2  19   8        1.55        2.27      0.15 o 
   3  19   8        1.23        1.29      0.12 o 
   4  19   8        0.51        0.56      0.14 o 
   5  19   8        0.15        0.32      0.23 o 
  -5  20   8        0.02        0.06      0.17 o 
  -4  20   8        0.20        0.22      0.16 o 
  -3  20   8        0.05        0.13      0.13 o 
  -2  20   8        0.12        0.09      0.03 o 
  -1  20   8        3.66        4.99      0.16 o 
   0  20   8        6.17        8.69      0.25 o 
   1  20   8        0.04       -0.02      0.06 o 
   2  20   8        0.00        0.00      0.06 o 
   3  20   8        3.67        6.41      0.22 o 
   4  20   8        0.05        0.02      0.07 o 
   5  20   8        0.28        0.46      0.30 o 
  -4  21   8        0.03        0.15      0.18 o 
  -3  21   8        0.33        0.53      0.15 o 
  -2  21   8        0.03        0.11      0.13 o 
  -1  21   8        0.25        0.12      0.07 o 
   0  21   8        1.94        3.07      0.19 o 
   1  21   8        0.46        0.29      0.09 o 
   2  21   8        3.17        4.72      0.22 o 
   3  21   8        0.53        0.78      0.12 o 
   4  21   8        0.00        0.07      0.10 o 
  -4  22   8        0.01        0.09      0.19 o 
  -3  22   8        0.01        0.02      0.11 o 
  -2  22   8        0.08        0.03      0.10 o 
  -1  22   8        0.07        0.04      0.07 o 
   0  22   8        0.36        0.32      0.11 o 
   1  22   8        1.08        1.30      0.13 o 
   2  22   8        0.00       -0.04      0.08 o 
   3  22   8        0.65        0.88      0.17 o 
   4  22   8        0.49        1.51      0.72 o 
  -4  23   8        0.14        0.52      0.33 o 
  -3  23   8        0.65        2.29      0.26 o 
  -2  23   8        0.02        0.10      0.12 o 
  -1  23   8        0.00       -0.01      0.08 o 
   0  23   8        0.29        0.19      0.10 o 
   1  23   8        0.04        0.00      0.06 o 
   2  23   8        0.01        0.05      0.08 o 
   3  23   8        0.12        0.16      0.13 o 
  -3  24   8        0.18        0.45      0.15 o 
  -2  24   8        0.37        0.70      0.18 o 
  -1  24   8        0.02        0.05      0.12 o 
   0  24   8        0.17        0.13      0.09 o 
   1  24   8        0.08        0.02      0.06 o 
   2  24   8        0.00        0.03      0.09 o 
   3  24   8        0.02        0.17      0.12 o 
  -2  25   8        0.01        0.10      0.16 o 
  -1  25   8        0.01        0.09      0.11 o 
   0  25   8        0.22        0.23      0.13 o 
   1  25   8        0.29        0.69      0.15 o 
   2  25   8        1.09        2.89      0.21 o 
  -2  26   8        0.00        0.12      0.12 o 
  -1  26   8        0.11        0.36      0.17 o 
   0  26   8        0.02        0.00      0.10 o 
   1  26   8        0.11        0.24      0.10 o 
  -7   1   9        0.02       -0.01      0.07 o 
  -6   1   9        0.04       -0.04      0.07 o 
  -5   1   9        0.23        0.25      0.09 o 
  -4   1   9        0.51        0.31      0.08 o 
  -3   1   9        1.77        1.50      0.12 o 
  -2   1   9       71.96       82.67      1.12 o 
  -1   1   9        9.13        3.46      0.22 o 
   0   1   9      329.84      546.64      4.49 o 
   1   1   9       25.10       14.36      0.49 o 
   2   1   9       12.34       11.02      0.33 o 
   3   1   9       79.40       97.54      1.37 o 
   4   1   9       13.30       12.78      0.40 o 
   5   1   9        6.39        8.56      0.28 o 
   6   1   9        0.00        0.01      0.08 o 
   7   1   9        0.07        0.19      0.10 o 
  -7   2   9        0.01        0.00      0.11 o 
  -6   2   9        0.42        0.19      0.08 o 
  -5   2   9        7.04       13.09      0.30 o 
  -4   2   9        0.41        0.29      0.09 o 
  -3   2   9        0.37        0.21      0.07 o 
  -2   2   9       28.17       25.59      0.52 o 
  -1   2   9      139.06      168.05      1.89 o 
   0   2   9      259.90      422.82      3.66 o 
   1   2   9      205.78      223.94      2.37 o 
   2   2   9      156.63      233.95      2.45 o 
   3   2   9       32.38       26.19      0.70 o 
   4   2   9       22.80       24.50      0.58 o 
   5   2   9        4.18        3.22      0.21 o 
   6   2   9        0.14        0.42      0.11 o 
   7   2   9        0.02        0.10      0.09 o 
  -7   3   9        0.01        0.06      0.11 o 
  -6   3   9        0.00       -0.03      0.08 o 
  -5   3   9        1.61        1.83      0.14 o 
  -4   3   9        8.34        9.65      0.28 o 
  -3   3   9       16.96       11.21      0.35 o 
  -2   3   9       45.52       53.31      0.79 o 
  -1   3   9      158.03      236.84      2.27 o 
   0   3   9       11.62        5.83      0.28 o 
   1   3   9      245.48      405.23      3.72 o 
   2   3   9      260.50      428.63      3.91 o 
   3   3   9       12.15       10.21      0.33 o 
   4   3   9       53.69       86.07      1.19 o 
   5   3   9       10.93       15.21      0.40 o 
   6   3   9        0.80        0.97      0.13 o 
   7   3   9        0.03        0.03      0.09 o 
  -7   4   9        0.04        0.10      0.11 o 
  -6   4   9        0.37        0.19      0.10 o 
  -5   4   9       11.05       21.03      0.40 o 
  -4   4   9        7.41        7.98      0.28 o 
  -3   4   9        5.12        3.15      0.18 o 
  -2   4   9       95.26      132.24      1.52 o 
  -1   4   9      174.59      224.57      2.35 o 
   0   4   9      185.59      249.20      2.41 o 
   1   4   9      399.64      910.17      7.18 o 
   2   4   9       82.53       71.03      1.17 o 
   3   4   9       19.05       15.44      0.48 o 
   4   4   9       43.87       64.05      1.01 o 
   5   4   9        0.88        0.43      0.12 o 
   6   4   9        2.06        3.83      0.18 o 
   7   4   9        0.01        0.04      0.12 o 
  -7   5   9        0.02        0.13      0.11 o 
  -6   5   9        0.34        0.20      0.08 o 
  -5   5   9        0.43        0.55      0.09 o 
  -4   5   9        5.33        3.07      0.20 o 
  -3   5   9        4.02        3.31      0.19 o 
  -2   5   9      105.75      141.45      1.54 o 
  -1   5   9        9.70        3.65      0.23 o 
   0   5   9       85.23       98.37      1.27 o 
   1   5   9       38.74       34.82      0.73 o 
   2   5   9        1.18        0.42      0.10 o 
   3   5   9       41.55       36.70      0.81 o 
   4   5   9       34.42       59.95      0.92 o 
   5   5   9        9.72       14.44      0.39 o 
   6   5   9        0.26        0.31      0.11 o 
   7   5   9        0.07        0.22      0.15 o 
  -7   6   9        0.02       -0.05      0.10 o 
  -6   6   9        0.63        0.93      0.21 o 
  -5   6   9        4.81        8.55      0.24 o 
  -4   6   9        1.71        2.44      0.14 o 
  -3   6   9        0.14        0.15      0.07 o 
  -2   6   9       16.05       14.80      0.43 o 
  -1   6   9        6.08        2.79      0.20 o 
   0   6   9        0.09        0.02      0.05 o 
   1   6   9      188.51      269.43      2.56 o 
   2   6   9        2.83        1.82      0.14 o 
   3   6   9        0.12       -0.04      0.08 o 
   4   6   9        1.91        0.63      0.12 o 
   5   6   9       13.91       29.59      0.71 o 
   6   6   9        0.16        0.06      0.10 o 
   7   6   9        0.06        0.32      0.14 o 
  -7   7   9        0.01       -0.05      0.11 o 
  -6   7   9        0.00        0.03      0.05 o 
  -5   7   9        0.56        0.59      0.10 o 
  -4   7   9       14.37       17.99      0.41 o 
  -3   7   9       32.85       36.41      0.63 o 
  -2   7   9        9.16        4.08      0.23 o 
  -1   7   9       57.42       54.34      0.89 o 
   0   7   9        1.40        0.49      0.11 o 
   1   7   9      156.17      208.77      2.23 o 
   2   7   9       76.55       73.02      1.12 o 
   3   7   9       12.84        9.44      0.31 o 
   4   7   9        8.08        3.99      0.26 o 
   5   7   9        2.34        2.28      0.16 o 
   6   7   9        0.00        0.04      0.09 o 
   7   7   9        0.12        0.19      0.14 o 
  -7   8   9        0.04        0.20      0.15 o 
  -6   8   9        0.43        0.60      0.22 o 
  -5   8   9        0.50        0.23      0.09 o 
  -4   8   9       10.22       14.30      0.33 o 
  -3   8   9        5.47        4.74      0.22 o 
  -2   8   9       62.46       82.82      1.14 o 
  -1   8   9      145.39      227.15      2.38 o 
   0   8   9        2.46        2.49      0.14 o 
   1   8   9        0.74        0.13      0.08 o 
   2   8   9       25.73       23.32      0.56 o 
   3   8   9        3.86        1.44      0.16 o 
   4   8   9        1.50        1.48      0.14 o 
   5   8   9        0.55        0.34      0.10 o 
   6   8   9        0.05       -0.01      0.08 o 
  -7   9   9        0.01        0.15      0.12 o 
  -6   9   9        0.01        0.09      0.10 o 
  -5   9   9        0.23        0.02      0.08 o 
  -4   9   9        0.77        0.25      0.08 o 
  -3   9   9       86.42      185.48      1.97 o 
  -2   9   9       86.53      134.10      1.65 o 
  -1   9   9       42.06       34.68      0.69 o 
   0   9   9       46.22       41.88      0.72 o 
   1   9   9       23.86       15.31      0.42 o 
   2   9   9      105.31      156.64      1.90 o 
   3   9   9        9.87        7.48      0.28 o 
   4   9   9        6.13        5.34      0.23 o 
   5   9   9        3.02        4.35      0.36 o 
   6   9   9        1.84        4.49      0.22 o 
  -6  10   9        0.18        0.42      0.20 o 
  -5  10   9        0.07        0.06      0.07 o 
  -4  10   9        0.62        0.51      0.09 o 
  -3  10   9        5.70        6.12      0.28 o 
  -2  10   9        0.10       -0.08      0.08 o 
  -1  10   9       19.63       16.64      0.47 o 
   0  10   9       53.73       60.20      0.96 o 
   1  10   9      122.94      213.46      2.14 o 
   2  10   9        9.48        6.05      0.27 o 
   3  10   9       25.97       32.66      0.65 o 
   4  10   9        4.74        3.19      0.19 o 
   5  10   9        0.94        0.65      0.11 o 
   6  10   9        0.00        0.08      0.13 o 
  -6  11   9        0.76        1.93      0.35 o 
  -5  11   9        0.57        0.17      0.08 o 
  -4  11   9        0.05        0.11      0.07 o 
  -3  11   9       32.19       53.34      0.72 o 
  -2  11   9      147.78      379.63      3.30 o 
  -1  11   9        3.57        1.27      0.16 o 
   0  11   9        0.30        0.02      0.06 o 
   1  11   9      149.00      251.71      2.54 o 
   2  11   9        2.05        1.80      0.14 o 
   3  11   9        3.94        3.72      0.20 o 
   4  11   9        0.00        0.16      0.08 o 
   5  11   9        0.14        0.10      0.08 o 
   6  11   9        0.00       -0.08      0.13 o 
  -6  12   9        0.11       -0.09      0.19 o 
  -5  12   9        1.00        1.66      0.29 o 
  -4  12   9        0.44        0.07      0.07 o 
  -3  12   9        6.00        3.61      0.18 o 
  -2  12   9       15.39       14.81      0.40 o 
  -1  12   9       16.01       18.32      0.38 o 
   0  12   9       13.16        7.66      0.28 o 
   1  12   9        2.72        1.48      0.17 o 
   2  12   9        4.20        1.86      0.17 o 
   3  12   9        7.27        7.70      0.32 o 
   4  12   9        2.04        2.07      0.17 o 
   5  12   9        0.12        0.06      0.09 o 
   6  12   9        0.01        0.08      0.12 o 
  -6  13   9        0.07        0.11      0.18 o 
  -5  13   9        0.05        0.07      0.05 o 
  -4  13   9        0.06        0.03      0.06 o 
  -3  13   9        9.49       13.81      0.33 o 
  -2  13   9        4.96        3.32      0.17 o 
  -1  13   9        1.58        1.49      0.11 o 
   0  13   9        8.70        5.51      0.26 o 
   1  13   9        2.74        1.16      0.14 o 
   2  13   9      120.05      298.60      2.81 o 
   3  13   9        0.08       -0.04      0.07 o 
   4  13   9        5.12        8.33      0.25 o 
   5  13   9        0.46        0.45      0.10 o 
   6  13   9        0.04        0.18      0.16 o 
  -6  14   9        0.17        0.23      0.20 o 
  -5  14   9        2.61        6.88      0.60 o 
  -4  14   9        0.02        0.01      0.05 o 
  -3  14   9        6.96        6.53      0.26 o 
  -2  14   9        9.39        7.79      0.26 o 
  -1  14   9        4.48        4.72      0.19 o 
   0  14   9        5.49        3.93      0.26 o 
   1  14   9        9.35        7.45      0.28 o 
   2  14   9        0.14        0.05      0.08 o 
   3  14   9       38.05       80.49      1.11 o 
   4  14   9        4.84        6.92      0.24 o 
   5  14   9        0.10       -0.05      0.07 o 
   6  14   9        0.00       -0.05      0.12 o 
  -6  15   9        0.00       -0.02      0.15 o 
  -5  15   9        0.28        0.18      0.22 o 
  -4  15   9        1.05        0.50      0.16 o 
  -3  15   9        0.01        0.04      0.05 o 
  -2  15   9        1.09        1.09      0.11 o 
  -1  15   9        2.31        0.81      0.11 o 
   0  15   9        2.09        1.10      0.15 o 
   1  15   9        1.42        1.01      0.13 o 
   2  15   9        8.85        7.15      0.27 o 
   3  15   9        3.25        4.45      0.24 o 
   4  15   9        0.03        0.07      0.08 o 
   5  15   9        0.77        1.29      0.20 o 
  -5  16   9        0.25        0.27      0.23 o 
  -4  16   9        0.25        0.41      0.11 o 
  -3  16   9        0.02        0.03      0.06 o 
  -2  16   9        3.84        5.27      0.20 o 
  -1  16   9        2.01        2.59      0.13 o 
   0  16   9       18.57       21.61      0.45 o 
   1  16   9       63.37      156.59      2.06 o 
   2  16   9        1.58        1.74      0.15 o 
   3  16   9       10.45       16.70      0.41 o 
   4  16   9        3.59        7.23      0.22 o 
   5  16   9        0.02        0.18      0.14 o 
  -5  17   9        0.01       -0.01      0.14 o 
  -4  17   9        0.05       -0.03      0.10 o 
  -3  17   9        0.01        0.01      0.04 o 
  -2  17   9        0.82        1.31      0.10 o 
  -1  17   9        0.03        0.07      0.06 o 
   0  17   9        3.24        2.46      0.18 o 
   1  17   9        4.61        2.70      0.21 o 
   2  17   9        1.46        1.68      0.14 o 
   3  17   9        0.52        0.59      0.11 o 
   4  17   9        0.31        0.43      0.11 o 
   5  17   9        0.40        0.64      0.14 o 
  -5  18   9        0.04        0.03      0.16 o 
  -4  18   9        0.00        0.01      0.07 o 
  -3  18   9        0.40        0.88      0.15 o 
  -2  18   9        0.16        0.07      0.05 o 
  -1  18   9        0.72        0.66      0.09 o 
   0  18   9        0.83        0.48      0.10 o 
   1  18   9        1.45        1.34      0.14 o 
   2  18   9        6.30        8.15      0.25 o 
   3  18   9        1.01        1.20      0.14 o 
   4  18   9        0.10        0.23      0.10 o 
   5  18   9        0.04        0.02      0.10 o 
  -5  19   9        0.01        0.12      0.19 o 
  -4  19   9        0.00        0.07      0.10 o 
  -3  19   9        0.92        1.80      0.40 o 
  -2  19   9        0.55        0.57      0.10 o 
  -1  19   9        1.22        0.64      0.11 o 
   0  19   9        0.11        0.27      0.08 o 
   1  19   9        0.45        0.37      0.09 o 
   2  19   9        0.06       -0.01      0.07 o 
   3  19   9        1.16        1.55      0.17 o 
   4  19   9        0.05        0.02      0.08 o 
  -4  20   9        0.02        0.07      0.13 o 
  -3  20   9        0.08        0.09      0.11 o 
  -2  20   9        0.21        0.33      0.08 o 
  -1  20   9        0.00        0.01      0.06 o 
   0  20   9        0.03        0.05      0.07 o 
   1  20   9        1.84        2.12      0.17 o 
   2  20   9        0.68        0.51      0.12 o 
   3  20   9        0.09        0.24      0.10 o 
   4  20   9        0.26        0.36      0.11 o 
  -4  21   9        0.07        0.02      0.16 o 
  -3  21   9        0.21        0.42      0.14 o 
  -2  21   9        0.08        0.11      0.12 o 
  -1  21   9        3.11        4.72      0.17 o 
   0  21   9        2.98        2.42      0.31 o 
   1  21   9        0.75        1.33      0.18 o 
   2  21   9        1.13        1.81      0.16 o 
   3  21   9        0.05        0.05      0.08 o 
   4  21   9        0.02        0.04      0.11 o 
  -4  22   9        0.00       -0.04      0.17 o 
  -3  22   9        0.05        0.05      0.12 o 
  -2  22   9        0.27        0.77      0.21 o 
  -1  22   9        0.33        0.24      0.09 o 
   0  22   9        0.05        0.32      0.11 o 
   1  22   9        1.28        1.31      0.14 o 
   2  22   9        0.89        1.77      0.15 o 
   3  22   9        0.13        0.22      0.10 o 
  -3  23   9        0.00        0.00      0.09 o 
  -2  23   9        0.03        0.02      0.10 o 
  -1  23   9        0.44        0.71      0.23 o 
   0  23   9        0.02       -0.03      0.06 o 
   1  23   9        2.14        4.70      0.32 o 
   2  23   9        1.01        1.70      0.24 o 
   3  23   9        0.20        0.25      0.15 o 
  -3  24   9        0.01        0.05      0.12 o 
  -2  24   9        0.03        0.21      0.14 o 
  -1  24   9        0.00        0.05      0.12 o 
   0  24   9        0.22        0.23      0.10 o 
   1  24   9        0.09        0.00      0.08 o 
   2  24   9        0.00        0.07      0.09 o 
  -2  25   9        0.26        0.87      0.27 o 
  -1  25   9        0.00        0.06      0.16 o 
   0  25   9        0.07        0.24      0.18 o 
   1  25   9        0.01       -0.05      0.10 o 
   2  25   9        0.00        0.07      0.14 o 
   0  26   9        0.01        0.05      0.13 o 
  -7   0  10        0.00        0.04      0.11 o 
  -6   0  10        0.00        0.06      0.12 o 
  -5   0  10        0.61        0.99      0.19 o 
  -4   0  10        3.52        2.69      0.25 o 
  -3   0  10        3.42        3.64      0.26 o 
  -2   0  10        6.80        6.01      0.40 o 
  -1   0  10      355.48      850.45      9.86 o 
   0   0  10      257.10      472.54      6.16 o 
   1   0  10      209.96      298.71      4.21 o 
   2   0  10       37.19       38.23      1.05 o 
   3   0  10      268.21      741.89     10.48 o 
   4   0  10      145.48      449.00      6.52 o 
   5   0  10        4.79        4.19      0.32 o 
   6   0  10        0.00       -0.02      0.13 o 
   7   0  10        0.06        0.13      0.17 o 
  -7   1  10        0.06        0.38      0.13 o 
  -6   1  10        0.53        0.51      0.23 o 
  -5   1  10        3.07        5.20      0.20 o 
  -4   1  10        5.15        3.94      0.22 o 
  -3   1  10        3.07        2.20      0.17 o 
  -2   1  10       16.09        9.88      0.37 o 
  -1   1  10        0.22       -0.08      0.08 o 
   0   1  10      161.91      248.16      2.62 o 
   1   1  10        5.21        3.09      0.20 o 
   2   1  10        0.62        0.05      0.08 o 
   3   1  10        0.54        0.33      0.11 o 
   4   1  10       10.33        9.41      0.38 o 
   5   1  10        0.48        0.51      0.13 o 
   6   1  10        2.30        5.59      0.24 o 
   7   1  10        0.00        0.08      0.11 o 
  -7   2  10        0.01        0.04      0.08 o 
  -6   2  10        0.02        0.05      0.07 o 
  -5   2  10        0.18        0.13      0.08 o 
  -4   2  10        3.27        2.38      0.16 o 
  -3   2  10        1.12        0.73      0.10 o 
  -2   2  10        8.90        3.98      0.24 o 
  -1   2  10        5.76        2.36      0.21 o 
   0   2  10        1.14        0.89      0.12 o 
   1   2  10        0.12        0.07      0.07 o 
   2   2  10        1.60        0.14      0.10 o 
   3   2  10        5.47        2.78      0.25 o 
   4   2  10        8.40        6.27      0.33 o 
   5   2  10       16.95       32.02      0.73 o 
   6   2  10        0.14        0.16      0.10 o 
   7   2  10        0.44        2.04      0.18 o 
  -7   3  10        0.00        0.01      0.09 o 
  -6   3  10        0.19        0.35      0.12 o 
  -5   3  10        0.00        0.41      0.09 o 
  -4   3  10        6.44        7.64      0.25 o 
  -3   3  10       15.28       18.03      0.49 o 
  -2   3  10       31.35       29.80      0.58 o 
  -1   3  10      107.45      142.98      1.74 o 
   0   3  10       92.66       86.79      1.31 o 
   1   3  10       59.39       45.09      0.89 o 
   2   3  10       25.55       18.89      0.51 o 
   3   3  10      143.01      317.88      3.47 o 
   4   3  10        9.21        7.31      0.35 o 
   5   3  10        1.62        1.58      0.16 o 
   6   3  10        0.15        0.03      0.09 o 
  -7   4  10        0.02        0.30      0.12 o 
  -6   4  10        0.03        0.19      0.09 o 
  -5   4  10        0.01       -0.04      0.07 o 
  -4   4  10        1.70        1.78      0.15 o 
  -3   4  10        7.51        5.36      0.25 o 
  -2   4  10       39.22       36.28      0.72 o 
  -1   4  10       66.59       68.13      1.03 o 
   0   4  10        0.11        0.14      0.08 o 
   1   4  10       73.14       74.83      1.19 o 
   2   4  10       53.94       48.31      0.94 o 
   3   4  10      128.66      248.12      2.85 o 
   4   4  10       13.01       13.31      0.45 o 
   5   4  10        0.50        0.50      0.12 o 
   6   4  10        0.58        0.61      0.16 o 
  -7   5  10        0.02        0.68      0.15 o 
  -6   5  10        0.00        0.11      0.09 o 
  -5   5  10        0.34        0.23      0.10 o 
  -4   5  10        0.99        0.65      0.10 o 
  -3   5  10       10.73       10.68      0.35 o 
  -2   5  10        4.78        3.21      0.20 o 
  -1   5  10       26.45       15.43      0.53 o 
   0   5  10       16.84        9.64      0.40 o 
   1   5  10       13.08        4.69      0.30 o 
   2   5  10      227.67      457.27      4.14 o 
   3   5  10       49.41       56.80      0.96 o 
   4   5  10       13.59       14.59      0.47 o 
   5   5  10        0.40        0.30      0.13 o 
   6   5  10        0.78        1.29      0.33 o 
  -7   6  10        0.00        0.22      0.15 o 
  -6   6  10        0.07        0.07      0.07 o 
  -5   6  10        1.15        0.64      0.12 o 
  -4   6  10        1.12        1.19      0.13 o 
  -3   6  10       28.20       43.41      0.71 o 
  -2   6  10        2.00        0.94      0.14 o 
  -1   6  10      161.70      339.05      3.13 o 
   0   6  10        4.44        1.88      0.17 o 
   1   6  10        5.56        2.65      0.20 o 
   2   6  10       15.94       11.08      0.41 o 
   3   6  10       12.82       11.11      0.42 o 
   4   6  10       13.49       16.42      0.41 o 
   5   6  10        0.00        0.06      0.08 o 
   6   6  10        0.14        0.15      0.10 o 
  -6   7  10        0.06        0.12      0.07 o 
  -5   7  10        0.14        0.09      0.07 o 
  -4   7  10        5.10        7.22      0.22 o 
  -3   7  10        5.75        6.26      0.25 o 
  -2   7  10      171.65      413.14      3.79 o 
  -1   7  10       33.61       28.29      0.85 o 
   0   7  10      117.80      155.51      2.11 o 
   1   7  10        0.19        0.02      0.08 o 
   2   7  10       20.69       16.29      0.47 o 
   3   7  10       22.18       22.59      0.51 o 
   4   7  10        0.22        0.05      0.08 o 
   5   7  10        0.73        0.45      0.15 o 
   6   7  10        0.09        0.19      0.11 o 
  -6   8  10        0.02       -0.07      0.07 o 
  -5   8  10        0.48        0.20      0.09 o 
  -4   8  10        0.62        0.81      0.11 o 
  -3   8  10        7.48        6.59      0.27 o 
  -2   8  10        2.10        0.63      0.16 o 
  -1   8  10        7.01        4.42      0.23 o 
   0   8  10       42.11       42.64      0.77 o 
   1   8  10       16.50        9.66      0.36 o 
   2   8  10       74.96      101.45      1.54 o 
   3   8  10       15.69       16.92      0.47 o 
   4   8  10        3.98        4.42      0.21 o 
   5   8  10        2.13        3.10      0.34 o 
   6   8  10        0.17        0.08      0.11 o 
  -6   9  10        0.00        0.17      0.13 o 
  -5   9  10        0.01       -0.04      0.06 o 
  -4   9  10        1.61        2.26      0.15 o 
  -3   9  10       28.37       41.01      0.70 o 
  -2   9  10      124.71      307.04      2.88 o 
  -1   9  10        0.02        0.12      0.08 o 
   0   9  10        0.14        0.04      0.07 o 
   1   9  10      138.88      271.74      3.18 o 
   2   9  10        0.13        0.03      0.08 o 
   3   9  10       37.86       55.71      0.85 o 
   4   9  10       16.57       27.00      0.53 o 
   5   9  10        0.04       -0.01      0.07 o 
   6   9  10        0.50        1.14      0.32 o 
  -6  10  10        0.03       -0.03      0.09 o 
  -5  10  10        0.56        0.91      0.29 o 
  -4  10  10        5.33       10.30      0.27 o 
  -3  10  10        1.71        1.45      0.13 o 
  -2  10  10        0.02        0.00      0.06 o 
  -1  10  10        0.84        0.30      0.11 o 
   0  10  10        3.61        1.53      0.16 o 
   1  10  10        9.75        5.39      0.29 o 
   2  10  10       61.49       71.52      1.10 o 
   3  10  10        0.85        0.25      0.11 o 
   4  10  10        0.41        0.27      0.11 o 
   5  10  10        0.02        0.06      0.08 o 
   6  10  10        0.35        0.43      0.19 o 
  -6  11  10        0.02        0.18      0.11 o 
  -5  11  10        0.33        0.18      0.09 o 
  -4  11  10        2.54        3.41      0.18 o 
  -3  11  10        2.12        2.35      0.19 o 
  -2  11  10        3.59        3.16      0.20 o 
  -1  11  10       13.28        9.53      0.32 o 
   0  11  10       11.41        9.67      0.32 o 
   1  11  10       37.79       45.33      0.86 o 
   2  11  10        5.69        4.93      0.24 o 
   3  11  10        1.58        0.59      0.13 o 
   4  11  10        7.45        9.50      0.32 o 
   5  11  10        0.37        0.54      0.13 o 
   6  11  10        0.02        0.03      0.11 o 
  -6  12  10        0.21        1.36      0.37 o 
  -5  12  10        0.18        0.12      0.08 o 
  -4  12  10        0.11        0.28      0.09 o 
  -3  12  10        2.02        1.13      0.16 o 
  -2  12  10        2.06        1.58      0.14 o 
  -1  12  10        2.41        1.62      0.16 o 
   0  12  10       73.94      131.65      1.67 o 
   1  12  10        1.04        0.54      0.11 o 
   2  12  10       44.61       68.28      0.99 o 
   3  12  10        4.62        3.99      0.21 o 
   4  12  10        1.33        0.71      0.13 o 
   5  12  10        1.87        4.32      0.20 o 
   6  12  10        0.01        0.06      0.12 o 
  -6  13  10        0.00       -0.04      0.20 o 
  -5  13  10        0.51        0.87      0.27 o 
  -4  13  10        1.25        0.65      0.25 o 
  -3  13  10        1.16        0.78      0.12 o 
  -2  13  10        2.14        1.44      0.13 o 
  -1  13  10       12.52       14.68      0.38 o 
   0  13  10       19.13       18.91      0.44 o 
   1  13  10        8.45        7.55      0.34 o 
   2  13  10        6.50        5.88      0.27 o 
   3  13  10        5.07        4.81      0.28 o 
   4  13  10        4.43        7.60      0.24 o 
   5  13  10        0.04        0.03      0.08 o 
   6  13  10        0.18        0.77      0.18 o 
  -6  14  10        0.00        0.35      0.25 o 
  -5  14  10        0.04       -0.01      0.09 o 
  -4  14  10        0.15        0.08      0.07 o 
  -3  14  10        0.91        1.10      0.18 o 
  -2  14  10        0.04        0.01      0.06 o 
  -1  14  10        5.74        3.66      0.24 o 
   0  14  10        1.72        1.22      0.14 o 
   1  14  10        0.45        0.31      0.10 o 
   2  14  10        1.96        1.70      0.15 o 
   3  14  10        2.55        2.37      0.21 o 
   4  14  10        0.01        0.00      0.07 o 
   5  14  10        0.43        0.39      0.11 o 
  -5  15  10        0.33        1.16      0.63 o 
  -4  15  10        0.15        0.28      0.11 o 
  -3  15  10        0.48        0.35      0.10 o 
  -2  15  10        2.68        2.85      0.15 o 
  -1  15  10        4.99        5.19      0.25 o 
   0  15  10        0.56        0.24      0.10 o 
   1  15  10        9.50        8.40      0.34 o 
   2  15  10        3.27        2.53      0.17 o 
   3  15  10        6.37        8.66      0.29 o 
   4  15  10        0.01        0.08      0.10 o 
   5  15  10        0.19        0.32      0.10 o 
  -5  16  10        0.10        0.12      0.19 o 
  -4  16  10        2.06        5.97      0.26 o 
  -3  16  10        0.10        0.02      0.06 o 
  -2  16  10        0.33        0.44      0.08 o 
  -1  16  10        0.44        0.37      0.10 o 
   0  16  10        2.04        1.57      0.15 o 
   1  16  10        0.05       -0.02      0.07 o 
   2  16  10        4.45        4.25      0.29 o 
   3  16  10        0.00        0.02      0.08 o 
   4  16  10        3.33        5.89      0.23 o 
   5  16  10        0.37        1.03      0.19 o 
  -5  17  10        0.00       -0.01      0.17 o 
  -4  17  10        0.00        0.02      0.09 o 
  -3  17  10        0.14        0.21      0.07 o 
  -2  17  10        0.98        0.67      0.11 o 
  -1  17  10        1.00        1.08      0.12 o 
   0  17  10        0.33        0.09      0.08 o 
   1  17  10        0.32        0.63      0.12 o 
   2  17  10        1.64        1.21      0.15 o 
   3  17  10        0.80        1.24      0.15 o 
   4  17  10        0.66        0.77      0.13 o 
   5  17  10        0.05        0.25      0.15 o 
  -5  18  10        0.04        0.01      0.24 o 
  -4  18  10        0.60        1.03      0.30 o 
  -3  18  10        0.38        0.58      0.14 o 
  -2  18  10        0.07        0.13      0.09 o 
  -1  18  10        0.61        0.62      0.11 o 
   0  18  10        2.64        4.02      0.19 o 
   1  18  10        0.34        0.51      0.12 o 
   2  18  10        1.72        1.89      0.16 o 
   3  18  10        0.87        0.75      0.15 o 
   4  18  10        0.45        0.95      0.19 o 
  -4  19  10        0.27        0.52      0.15 o 
  -3  19  10        0.20        0.99      0.18 o 
  -2  19  10        3.50        4.87      0.21 o 
  -1  19  10        4.09        6.97      0.22 o 
   0  19  10        0.09        0.07      0.09 o 
   1  19  10        0.03        0.04      0.08 o 
   2  19  10        0.48        0.62      0.12 o 
   3  19  10        0.42        0.35      0.12 o 
   4  19  10        0.00        0.05      0.10 o 
  -4  20  10        0.08        0.32      0.19 o 
  -3  20  10        0.57        0.83      0.16 o 
  -2  20  10        0.36        0.18      0.14 o 
  -1  20  10        0.63        1.02      0.12 o 
   0  20  10        0.01        0.05      0.08 o 
   1  20  10        1.52        2.25      0.19 o 
   2  20  10        0.26        0.35      0.11 o 
   3  20  10        2.48        6.00      0.24 o 
   4  20  10        0.32        0.65      0.12 o 
  -4  21  10        0.27        0.91      0.54 o 
  -3  21  10        0.01        0.11      0.12 o 
  -2  21  10        0.13        0.19      0.13 o 
  -1  21  10        0.20        0.48      0.10 o 
   0  21  10        0.20        0.45      0.13 o 
   1  21  10        0.45        0.48      0.14 o 
   2  21  10        0.08        0.08      0.08 o 
   3  21  10        0.91        2.14      0.30 o 
  -3  22  10        0.19        0.84      0.26 o 
  -2  22  10        0.00        0.02      0.10 o 
  -1  22  10        0.32        0.15      0.14 o 
   0  22  10        1.09        1.64      0.33 o 
   1  22  10        0.01        0.04      0.09 o 
   2  22  10        0.02        0.04      0.10 o 
   3  22  10        0.00        0.03      0.09 o 
  -3  23  10        0.00        0.03      0.12 o 
  -2  23  10        0.08        0.21      0.14 o 
  -1  23  10        0.30        0.40      0.19 o 
   0  23  10        0.13        0.06      0.09 o 
   1  23  10        0.22        0.45      0.12 o 
   2  23  10        0.70        2.02      0.30 o 
  -2  24  10        0.01        0.17      0.15 o 
  -1  24  10        0.02        0.03      0.13 o 
   0  24  10        0.46        0.94      0.33 o 
   1  24  10        0.00        0.03      0.09 o 
   2  24  10        0.55        1.34      0.17 o 
  -1  25  10        0.02        0.04      0.12 o 
   0  25  10        0.87        3.93      0.27 o 
  -6   1  11        0.07        0.08      0.08 o 
  -5   1  11        1.06        1.86      0.16 o 
  -4   1  11        0.21        0.38      0.10 o 
  -3   1  11        5.09        3.84      0.22 o 
  -2   1  11        0.39        0.07      0.10 o 
  -1   1  11        5.81        3.88      0.22 o 
   0   1  11       32.05       30.13      0.71 o 
   1   1  11       38.24       22.13      0.60 o 
   2   1  11       30.10       26.95      0.61 o 
   3   1  11        8.03        4.15      0.30 o 
   4   1  11        9.62       11.97      0.42 o 
   5   1  11        1.44        1.69      0.17 o 
   6   1  11        0.48        0.64      0.18 o 
  -6   2  11        0.04        0.14      0.10 o 
  -5   2  11        0.02        0.00      0.07 o 
  -4   2  11        0.36        0.20      0.10 o 
  -3   2  11        3.28        2.13      0.17 o 
  -2   2  11       35.52       38.13      0.73 o 
  -1   2  11        2.16        2.93      0.19 o 
   0   2  11       67.99       83.63      1.25 o 
   1   2  11       13.32        6.47      0.32 o 
   2   2  11        0.03        0.08      0.08 o 
   3   2  11       46.08       68.04      1.12 o 
   4   2  11       17.06       26.22      0.58 o 
   5   2  11        1.34        0.76      0.16 o 
   6   2  11        0.30        0.54      0.16 o 
  -6   3  11        0.12        0.10      0.10 o 
  -5   3  11        0.31        0.49      0.10 o 
  -4   3  11        0.00        0.03      0.07 o 
  -3   3  11        9.79        9.94      0.36 o 
  -2   3  11        2.14        0.78      0.15 o 
  -1   3  11      231.87      533.79      4.77 o 
   0   3  11       53.66       51.47      1.01 o 
   1   3  11        6.94        4.14      0.26 o 
   2   3  11        0.57       -0.02      0.09 o 
   3   3  11       12.40       15.01      0.42 o 
   4   3  11        0.44        0.33      0.14 o 
   5   3  11        0.12        0.11      0.11 o 
   6   3  11        0.00        0.07      0.10 o 
  -6   4  11        0.14        0.06      0.08 o 
  -5   4  11        0.46        0.16      0.10 o 
  -4   4  11        0.16        0.00      0.08 o 
  -3   4  11        0.46        0.08      0.08 o 
  -2   4  11        0.07        0.00      0.07 o 
  -1   4  11       25.32       23.63      0.74 o 
   0   4  11        0.15        0.12      0.09 o 
   1   4  11        0.02        0.00      0.06 o 
   2   4  11       17.01       12.50      0.43 o 
   3   4  11        1.62        1.12      0.20 o 
   4   4  11       37.91       81.31      1.24 o 
   5   4  11        3.54        4.54      0.25 o 
   6   4  11        0.45        0.50      0.18 o 
  -6   5  11        0.01       -0.01      0.05 o 
  -5   5  11        0.12       -0.04      0.08 o 
  -4   5  11        0.10       -0.08      0.09 o 
  -3   5  11        7.42        8.66      0.31 o 
  -2   5  11       74.82      120.10      1.87 o 
  -1   5  11      149.91      297.62      3.47 o 
   0   5  11       40.98       38.94      0.95 o 
   1   5  11       15.29       10.31      0.41 o 
   2   5  11        0.27       -0.01      0.07 o 
   3   5  11        4.70        3.31      0.23 o 
   4   5  11        0.38        0.05      0.09 o 
   5   5  11        1.20        0.53      0.14 o 
   6   5  11        0.01        0.15      0.11 o 
  -6   6  11        0.00        0.11      0.09 o 
  -5   6  11        0.02        0.07      0.08 o 
  -4   6  11        3.35        3.81      0.22 o 
  -3   6  11        3.21        2.73      0.20 o 
  -2   6  11       43.52       61.01      0.99 o 
  -1   6  11        4.91        1.94      0.20 o 
   0   6  11       75.71      104.02      1.36 o 
   1   6  11      178.42      324.81      4.28 o 
   2   6  11        1.27        0.90      0.14 o 
   3   6  11        1.58        0.35      0.12 o 
   4   6  11        0.23        0.27      0.11 o 
   5   6  11        0.38        0.34      0.12 o 
   6   6  11        0.11        0.13      0.10 o 
  -6   7  11        0.01        0.03      0.08 o 
  -5   7  11        0.11        0.02      0.07 o 
  -4   7  11        0.30        0.13      0.09 o 
  -3   7  11        2.30        1.41      0.16 o 
  -2   7  11        0.58        0.40      0.13 o 
  -1   7  11       16.93       16.95      0.53 o 
   0   7  11        0.27       -0.02      0.08 o 
   1   7  11        6.60        6.98      0.32 o 
   2   7  11       12.44        7.15      0.33 o 
   3   7  11       12.18       13.31      0.45 o 
   4   7  11        2.02        1.14      0.15 o 
   5   7  11        1.37        0.96      0.30 o 
   6   7  11        0.10        0.01      0.09 o 
  -6   8  11        0.16        0.27      0.14 o 
  -5   8  11        0.09        0.05      0.07 o 
  -4   8  11        0.34        0.13      0.10 o 
  -3   8  11        0.64        0.08      0.08 o 
  -2   8  11       55.88       91.82      1.43 o 
  -1   8  11       48.32       59.74      1.01 o 
   0   8  11       22.11       15.23      0.46 o 
   1   8  11       15.43       11.41      0.39 o 
   2   8  11       10.49        8.52      0.40 o 
   3   8  11        1.55        1.08      0.13 o 
   4   8  11        3.39        4.18      0.22 o 
   5   8  11        1.45        1.94      0.37 o 
   6   8  11        0.38        0.72      0.18 o 
  -6   9  11        0.02        0.17      0.12 o 
  -5   9  11        0.52        1.05      0.26 o 
  -4   9  11        0.07        0.07      0.07 o 
  -3   9  11        8.42        7.62      0.32 o 
  -2   9  11       77.68      166.78      1.91 o 
  -1   9  11        3.82        1.51      0.18 o 
   0   9  11        6.39        4.35      0.27 o 
   1   9  11       66.69       78.29      1.20 o 
   2   9  11       39.84       48.55      0.91 o 
   3   9  11       12.06       11.78      0.39 o 
   4   9  11        0.01        0.00      0.08 o 
   5   9  11        0.10        0.05      0.09 o 
   6   9  11        0.59        0.78      0.22 o 
  -6  10  11        0.05        0.33      0.13 o 
  -5  10  11        0.04        0.03      0.08 o 
  -4  10  11        0.45        0.15      0.10 o 
  -3  10  11        1.57        1.78      0.15 o 
  -2  10  11        1.49        1.14      0.14 o 
  -1  10  11       34.22       45.60      0.82 o 
   0  10  11        1.80        1.39      0.16 o 
   1  10  11       26.21       29.52      0.66 o 
   2  10  11        0.41        0.48      0.11 o 
   3  10  11       10.07       10.02      0.38 o 
   4  10  11        0.00       -0.03      0.08 o 
   5  10  11        0.02        0.23      0.11 o 
   6  10  11        0.00       -0.02      0.13 o 
  -6  11  11        0.05        0.15      0.13 o 
  -5  11  11        0.23        0.30      0.13 o 
  -4  11  11        0.01        0.06      0.10 o 
  -3  11  11        5.09        8.64      0.25 o 
  -2  11  11        4.84        5.54      0.28 o 
  -1  11  11       26.86       34.77      0.69 o 
   0  11  11        6.01        5.61      0.26 o 
   1  11  11        6.55        4.43      0.26 o 
   2  11  11        0.50        0.19      0.10 o 
   3  11  11        5.90        6.79      0.29 o 
   4  11  11        0.44        0.70      0.13 o 
   5  11  11        0.14        0.29      0.13 o 
  -6  12  11        0.03        0.52      0.31 o 
  -5  12  11        0.11        0.11      0.08 o 
  -4  12  11        0.03        0.01      0.06 o 
  -3  12  11        0.01        0.07      0.08 o 
  -2  12  11       22.24       43.01      0.70 o 
  -1  12  11        2.87        2.23      0.17 o 
   0  12  11        2.21        0.76      0.15 o 
   1  12  11        6.30        4.83      0.27 o 
   2  12  11        8.24        9.00      0.33 o 
   3  12  11        1.35        1.41      0.15 o 
   4  12  11        1.91        3.22      0.23 o 
   5  12  11        0.11        0.07      0.09 o 
  -5  13  11        0.06        0.06      0.08 o 
  -4  13  11        0.00        0.04      0.08 o 
  -3  13  11        1.02        0.91      0.20 o 
  -2  13  11        0.36        0.26      0.10 o 
  -1  13  11        0.60        0.61      0.13 o 
   0  13  11       47.77       94.98      1.40 o 
   1  13  11        0.02        0.05      0.08 o 
   2  13  11        3.05        3.67      0.20 o 
   3  13  11       10.94       15.27      0.41 o 
   4  13  11        3.46        5.68      0.27 o 
   5  13  11        1.36        3.26      0.23 o 
  -5  14  11        0.08        0.30      0.17 o 
  -4  14  11        0.79        1.89      0.26 o 
  -3  14  11        1.78        1.58      0.33 o 
  -2  14  11        2.43        5.76      0.21 o 
  -1  14  11       11.55       14.00      0.37 o 
   0  14  11        3.49        3.61      0.21 o 
   1  14  11       19.83       23.11      0.61 o 
   2  14  11        0.01        0.07      0.09 o 
   3  14  11        2.72        2.90      0.19 o 
   4  14  11        0.14        0.08      0.10 o 
   5  14  11        0.09        0.04      0.10 o 
  -5  15  11        0.00       -0.02      0.16 o 
  -4  15  11        0.00        0.01      0.07 o 
  -3  15  11        0.64        0.62      0.19 o 
  -2  15  11        0.83        0.70      0.11 o 
  -1  15  11        6.32        7.67      0.28 o 
   0  15  11        5.05        4.59      0.23 o 
   1  15  11        0.00        0.01      0.07 o 
   2  15  11        0.60        0.44      0.12 o 
   3  15  11        2.95        3.60      0.28 o 
   4  15  11        0.28        0.47      0.13 o 
   5  15  11        0.38        0.98      0.17 o 
  -5  16  11        0.04        0.15      0.19 o 
  -4  16  11        0.07        0.19      0.15 o 
  -3  16  11        0.36        0.68      0.13 o 
  -2  16  11        0.34        0.22      0.10 o 
  -1  16  11        6.92       11.49      0.31 o 
   0  16  11        0.01       -0.01      0.06 o 
   1  16  11        8.74       10.05      0.32 o 
   2  16  11        2.34        2.51      0.27 o 
   3  16  11        0.10        0.09      0.10 o 
   4  16  11        5.54       15.61      0.39 o 
   5  16  11        0.10        0.00      0.12 o 
  -5  17  11        0.00        0.11      0.22 o 
  -4  17  11        0.03        0.07      0.12 o 
  -3  17  11        1.00        2.40      0.47 o 
  -2  17  11        2.41        4.74      0.23 o 
  -1  17  11        5.16        7.38      0.28 o 
   0  17  11        4.52        6.45      0.27 o 
   1  17  11        0.73        0.34      0.13 o 
   2  17  11        6.13       11.75      0.39 o 
   3  17  11        0.22        0.30      0.11 o 
   4  17  11        0.12        0.29      0.12 o 
  -4  18  11        0.03        0.07      0.11 o 
  -3  18  11        0.41        0.53      0.17 o 
  -2  18  11        2.94        4.98      0.24 o 
  -1  18  11        0.23        0.35      0.11 o 
   0  18  11        4.11        4.46      0.33 o 
   1  18  11        0.70        1.01      0.13 o 
   2  18  11        0.14        0.02      0.08 o 
   3  18  11        0.57        0.67      0.13 o 
   4  18  11        0.19        0.32      0.12 o 
  -4  19  11        0.00        0.04      0.11 o 
  -3  19  11        0.00        0.03      0.10 o 
  -2  19  11        0.23        0.66      0.11 o 
  -1  19  11        0.00        0.05      0.07 o 
   0  19  11        0.06        0.16      0.10 o 
   1  19  11        1.69        2.98      0.24 o 
   2  19  11        0.39        0.41      0.13 o 
   3  19  11        1.14        2.54      0.25 o 
   4  19  11        0.16        0.47      0.11 o 
  -3  20  11        0.11        0.46      0.20 o 
  -2  20  11        0.02        0.16      0.14 o 
  -1  20  11        0.80        1.79      0.34 o 
   0  20  11        0.15        0.02      0.09 o 
   1  20  11        0.28        0.55      0.12 o 
   2  20  11        0.77        1.22      0.19 o 
   3  20  11        1.41        3.63      0.29 o 
  -3  21  11        0.05        0.03      0.12 o 
  -2  21  11        0.04        0.00      0.11 o 
  -1  21  11        0.05        0.00      0.07 o 
   0  21  11        0.00       -0.09      0.11 o 
   1  21  11        0.43        0.26      0.13 o 
   2  21  11        0.02        0.05      0.12 o 
   3  21  11        0.01        0.12      0.11 o 
  -3  22  11        0.05        0.21      0.18 o 
  -2  22  11        0.08        0.26      0.15 o 
  -1  22  11        0.68        0.60      0.32 o 
   0  22  11        0.23        0.20      0.10 o 
   1  22  11        0.02        0.04      0.10 o 
   2  22  11        0.53        0.83      0.21 o 
  -2  23  11        0.00        0.15      0.15 o 
  -1  23  11        0.59        1.06      0.48 o 
   0  23  11        0.68        0.61      0.28 o 
   1  23  11        0.08        0.12      0.12 o 
   2  23  11        0.24        0.71      0.16 o 
  -1  24  11        0.01       -0.05      0.13 o 
   0  24  11        0.00        0.16      0.14 o 
  -6   0  12        0.05        0.06      0.14 o 
  -5   0  12        4.41        9.33      0.51 o 
  -4   0  12        9.55       15.48      0.91 o 
  -3   0  12        0.08        0.06      0.12 o 
  -2   0  12        4.63        3.18      0.34 o 
  -1   0  12       19.61       15.64      0.68 o 
   0   0  12       11.94        6.07      0.50 o 
   1   0  12        2.32        0.76      0.34 o 
   2   0  12       78.81       99.69      2.28 o 
   3   0  12       26.91       37.59      1.13 o 
   4   0  12        0.90        0.16      0.16 o 
   5   0  12        0.21        0.30      0.18 o 
   6   0  12        0.30        0.50      0.29 o 
  -6   1  12        0.05        0.05      0.09 o 
  -5   1  12        0.83        0.76      0.18 o 
  -4   1  12        3.73        3.93      0.23 o 
  -3   1  12        0.29        0.21      0.11 o 
  -2   1  12        3.40        3.60      0.23 o 
  -1   1  12        0.02        0.03      0.08 o 
   0   1  12       23.42       23.57      0.58 o 
   1   1  12       49.06       57.29      1.00 o 
   2   1  12       46.78       48.71      0.96 o 
   3   1  12       17.57       19.37      0.58 o 
   4   1  12        7.43        7.99      0.32 o 
   5   1  12        0.17        0.13      0.12 o 
   6   1  12        0.23        0.24      0.12 o 
  -6   2  12        0.01        0.07      0.08 o 
  -5   2  12        0.38        0.21      0.11 o 
  -4   2  12        0.15        0.14      0.09 o 
  -3   2  12        3.38        3.01      0.22 o 
  -2   2  12       14.30       13.21      0.44 o 
  -1   2  12       35.82       48.45      0.93 o 
   0   2  12        0.97        0.54      0.14 o 
   1   2  12      153.13      333.12      3.51 o 
   2   2  12        1.77        1.73      0.17 o 
   3   2  12       50.42       81.92      1.32 o 
   4   2  12        0.07       -0.06      0.10 o 
   5   2  12        1.48        1.83      0.37 o 
   6   2  12        0.00        0.05      0.12 o 
  -6   3  12        0.06        0.14      0.09 o 
  -5   3  12        0.00        0.13      0.11 o 
  -4   3  12        2.86        5.14      0.23 o 
  -3   3  12        4.71        3.78      0.24 o 
  -2   3  12       28.60       34.40      0.76 o 
  -1   3  12       49.18       60.15      1.09 o 
   0   3  12       19.52       12.43      0.45 o 
   1   3  12        2.56        1.07      0.19 o 
   2   3  12       22.31       15.25      0.55 o 
   3   3  12       12.37       13.42      0.45 o 
   4   3  12       19.37       34.70      0.81 o 
   5   3  12        0.26        0.28      0.12 o 
   6   3  12        0.00        0.00      0.08 o 
  -6   4  12        0.01        0.03      0.10 o 
  -5   4  12        0.01        0.09      0.09 o 
  -4   4  12        1.10        1.12      0.13 o 
  -3   4  12        3.55        3.73      0.23 o 
  -2   4  12        8.56        5.64      0.32 o 
  -1   4  12       45.21       60.81      1.08 o 
   0   4  12       12.94       12.10      0.47 o 
   1   4  12       71.30      102.85      1.62 o 
   2   4  12        8.48        4.52      0.32 o 
   3   4  12        6.36        3.54      0.28 o 
   4   4  12        2.44        1.64      0.23 o 
   5   4  12        0.19        0.07      0.11 o 
   6   4  12        0.01        0.07      0.12 o 
  -6   5  12        0.06       -0.04      0.10 o 
  -5   5  12        0.04        0.10      0.09 o 
  -4   5  12        0.01       -0.05      0.08 o 
  -3   5  12        5.16        6.59      0.29 o 
  -2   5  12        0.14       -0.03      0.09 o 
  -1   5  12        1.49        1.22      0.16 o 
   0   5  12       64.97       97.36      1.34 o 
   1   5  12       11.62        8.56      0.35 o 
   2   5  12      177.55      487.27      4.76 o 
   3   5  12        9.40       10.25      0.39 o 
   4   5  12       21.17       45.63      1.08 o 
   5   5  12        0.06        0.07      0.09 o 
   6   5  12        0.09        0.23      0.13 o 
  -6   6  12        0.00        0.01      0.07 o 
  -5   6  12        0.48        1.13      0.17 o 
  -4   6  12        0.05        0.09      0.09 o 
  -3   6  12       27.58       56.14      0.86 o 
  -2   6  12       30.71       52.38      0.93 o 
  -1   6  12        0.91        0.74      0.13 o 
   0   6  12       31.83       32.49      0.73 o 
   1   6  12        0.81        0.34      0.12 o 
   2   6  12        0.05        0.09      0.11 o 
   3   6  12       12.67       13.83      0.42 o 
   4   6  12        0.16        0.22      0.12 o 
   5   6  12        0.03        0.00      0.08 o 
   6   6  12        0.04       -0.08      0.10 o 
  -6   7  12        0.20        0.59      0.18 o 
  -5   7  12        0.20        0.40      0.13 o 
  -4   7  12        0.58        0.34      0.12 o 
  -3   7  12        0.91        0.21      0.12 o 
  -2   7  12       27.97       42.38      0.81 o 
  -1   7  12        2.93        3.27      0.21 o 
   0   7  12       23.03       21.31      0.65 o 
   1   7  12        0.69        0.13      0.10 o 
   2   7  12        0.63        0.59      0.12 o 
   3   7  12        0.01        0.22      0.11 o 
   4   7  12        9.75       15.63      0.50 o 
   5   7  12        1.36        1.03      0.34 o 
   6   7  12        0.09        0.08      0.11 o 
  -6   8  12        0.03        0.09      0.10 o 
  -5   8  12        0.18        0.22      0.10 o 
  -4   8  12        1.04        1.01      0.17 o 
  -3   8  12        1.09        0.78      0.14 o 
  -2   8  12        2.36        1.65      0.20 o 
  -1   8  12       16.44       16.75      0.57 o 
   0   8  12       42.62       64.79      1.04 o 
   1   8  12       24.34       30.41      0.76 o 
   2   8  12        1.62        0.97      0.15 o 
   3   8  12        4.19        6.30      0.26 o 
   4   8  12        1.46        1.20      0.16 o 
   5   8  12        1.26        3.72      0.20 o 
  -6   9  12        0.15        0.64      0.23 o 
  -5   9  12        0.31        0.30      0.11 o 
  -4   9  12        0.00        0.04      0.09 o 
  -3   9  12        4.85        5.79      0.54 o 
  -2   9  12        1.35        1.09      0.17 o 
  -1   9  12       62.68      130.19      1.68 o 
   0   9  12        0.02        0.01      0.07 o 
   1   9  12       33.94       51.61      1.27 o 
   2   9  12        4.29        2.08      0.21 o 
   3   9  12        0.74        0.41      0.12 o 
   4   9  12        0.19        0.15      0.11 o 
   5   9  12        0.02        0.01      0.09 o 
  -6  10  12        0.11        0.35      0.17 o 
  -5  10  12        0.00        0.00      0.07 o 
  -4  10  12        0.31        0.13      0.11 o 
  -3  10  12        0.27        0.01      0.09 o 
  -2  10  12       10.75       19.43      0.46 o 
  -1  10  12       11.62       14.41      0.48 o 
   0  10  12       32.01       52.68      0.95 o 
   1  10  12        3.15        2.52      0.21 o 
   2  10  12        0.38        0.13      0.11 o 
   3  10  12        1.76        1.01      0.18 o 
   4  10  12        0.70        1.06      0.19 o 
   5  10  12        0.01        0.10      0.11 o 
  -5  11  12        0.19        0.23      0.11 o 
  -4  11  12        0.06        0.12      0.10 o 
  -3  11  12        1.30        1.84      0.27 o 
  -2  11  12        6.07        9.02      0.35 o 
  -1  11  12       34.80       61.00      1.32 o 
   0  11  12        2.17        2.18      0.21 o 
   1  11  12       41.99       75.98      1.33 o 
   2  11  12        1.44        0.54      0.15 o 
   3  11  12        1.39        1.06      0.15 o 
   4  11  12        0.59        0.53      0.13 o 
   5  11  12        1.20        2.03      0.40 o 
  -5  12  12        0.03        0.00      0.07 o 
  -4  12  12        0.48        0.96      0.27 o 
  -3  12  12        0.03        0.08      0.08 o 
  -2  12  12        6.54       11.46      0.32 o 
  -1  12  12        0.13        0.08      0.10 o 
   0  12  12       14.08       14.53      0.52 o 
   1  12  12        0.15        0.06      0.10 o 
   2  12  12        3.78        2.56      0.28 o 
   3  12  12        0.54        0.50      0.13 o 
   4  12  12        0.14        0.04      0.10 o 
   5  12  12        1.35        3.07      0.34 o 
  -5  13  12        0.00        0.03      0.09 o 
  -4  13  12        0.11        0.31      0.11 o 
  -3  13  12        0.35        0.29      0.11 o 
  -2  13  12        0.56        0.54      0.12 o 
  -1  13  12        9.39       12.24      0.40 o 
   0  13  12       10.06        8.44      0.36 o 
   1  13  12       11.27       14.58      0.42 o 
   2  13  12       16.70       25.54      0.65 o 
   3  13  12        0.34        0.39      0.14 o 
   4  13  12        2.47        5.95      0.31 o 
   5  13  12        0.02        0.04      0.09 o 
  -5  14  12        0.05        0.04      0.16 o 
  -4  14  12        0.01        0.05      0.11 o 
  -3  14  12        0.38        0.27      0.11 o 
  -2  14  12        0.04        0.04      0.08 o 
  -1  14  12        2.17        1.46      0.17 o 
   0  14  12        0.34        0.19      0.10 o 
   1  14  12       13.35       20.14      0.54 o 
   2  14  12        4.02        6.12      0.29 o 
   3  14  12        0.71        0.97      0.15 o 
   4  14  12        0.68        1.13      0.16 o 
   5  14  12        0.13        0.53      0.16 o 
  -5  15  12        0.00        0.00      0.17 o 
  -4  15  12        0.00        0.04      0.09 o 
  -3  15  12        0.57        1.08      0.28 o 
  -2  15  12        0.09        0.00      0.07 o 
  -1  15  12        0.15        0.16      0.09 o 
   0  15  12        3.58        5.09      0.25 o 
   1  15  12        0.00       -0.02      0.08 o 
   2  15  12        2.65        2.85      0.26 o 
   3  15  12        0.34        0.16      0.11 o 
   4  15  12        0.66        1.81      0.25 o 
  -4  16  12        0.08        0.18      0.13 o 
  -3  16  12        0.01        0.00      0.08 o 
  -2  16  12        1.40        2.94      0.40 o 
  -1  16  12        0.03        0.10      0.10 o 
   0  16  12        0.01        0.01      0.08 o 
   1  16  12        0.21        0.08      0.11 o 
   2  16  12        1.67        0.85      0.19 o 
   3  16  12        0.08        0.07      0.11 o 
   4  16  12        1.07        1.73      0.21 o 
  -4  17  12        0.00       -0.04      0.11 o 
  -3  17  12        0.60        0.69      0.17 o 
  -2  17  12        0.15        0.20      0.10 o 
  -1  17  12        1.01        1.14      0.14 o 
   0  17  12        0.47        0.14      0.11 o 
   1  17  12        0.59        0.89      0.23 o 
   2  17  12        0.17        0.10      0.10 o 
   3  17  12        0.05        0.27      0.12 o 
   4  17  12        0.16        0.33      0.13 o 
  -4  18  12        0.20        0.40      0.20 o 
  -3  18  12        0.01        0.00      0.10 o 
  -2  18  12        0.36        0.72      0.13 o 
  -1  18  12        0.84        1.08      0.23 o 
   0  18  12        1.55        2.39      0.34 o 
   1  18  12        1.94        3.22      0.24 o 
   2  18  12        0.11        0.10      0.13 o 
   3  18  12        0.78        1.33      0.24 o 
  -3  19  12        0.25        0.63      0.18 o 
  -2  19  12        0.26        0.18      0.09 o 
  -1  19  12        0.15        0.04      0.09 o 
   0  19  12        0.91        0.73      0.18 o 
   1  19  12        0.53        0.27      0.12 o 
   2  19  12        0.01        0.07      0.10 o 
   3  19  12        0.50        1.18      0.20 o 
  -3  20  12        0.03        0.23      0.14 o 
  -2  20  12        0.23        0.21      0.15 o 
  -1  20  12        0.13        0.20      0.13 o 
   0  20  12        0.08        0.10      0.09 o 
   1  20  12        0.57        0.90      0.24 o 
   2  20  12        0.00        0.07      0.11 o 
   3  20  12        0.22        0.75      0.15 o 
  -2  21  12        0.05        0.10      0.15 o 
  -1  21  12        0.23        0.72      0.23 o 
   0  21  12        0.01        0.04      0.09 o 
   1  21  12        0.52        0.86      0.25 o 
   2  21  12        0.00        0.05      0.10 o 
  -2  22  12        0.03        0.04      0.12 o 
  -1  22  12        0.08        0.18      0.15 o 
   0  22  12        0.02        0.04      0.10 o 
   1  22  12        0.10        0.11      0.10 o 
   0  23  12        0.22        0.19      0.14 o 
  -6   1  13        0.00        0.12      0.11 o 
  -5   1  13        0.14        0.11      0.11 o 
  -4   1  13        0.70        0.61      0.13 o 
  -3   1  13        5.31        7.03      0.29 o 
  -2   1  13        2.01        1.33      0.21 o 
  -1   1  13        9.50        7.64      0.41 o 
   0   1  13        7.37        5.62      0.29 o 
   1   1  13       12.32       11.13      0.47 o 
   2   1  13       10.28        6.89      0.35 o 
   3   1  13        0.00        0.02      0.09 o 
   4   1  13        0.04        0.09      0.10 o 
   5   1  13        0.29        0.07      0.11 o 
  -6   2  13        0.01        0.06      0.11 o 
  -5   2  13        0.26        0.27      0.12 o 
  -4   2  13        0.40        0.86      0.13 o 
  -3   2  13        0.20        0.19      0.12 o 
  -2   2  13       33.36       71.64      1.16 o 
  -1   2  13       36.48       55.96      0.95 o 
   0   2  13        1.65        1.30      0.17 o 
   1   2  13        6.80        5.78      0.28 o 
   2   2  13        2.52        1.27      0.17 o 
   3   2  13       13.33       16.50      0.49 o 
   4   2  13        5.14        5.26      0.29 o 
   5   2  13        0.25        0.10      0.12 o 
  -6   3  13        0.02        0.16      0.11 o 
  -5   3  13        0.87        1.90      0.35 o 
  -4   3  13        3.70        5.93      0.26 o 
  -3   3  13        0.01        0.05      0.10 o 
  -2   3  13        8.88        7.98      0.40 o 
  -1   3  13        1.98        0.79      0.17 o 
   0   3  13        0.14        0.07      0.09 o 
   1   3  13        4.45        2.33      0.23 o 
   2   3  13        4.50        1.84      0.21 o 
   3   3  13       12.35       12.58      0.55 o 
   4   3  13        0.39        0.21      0.12 o 
   5   3  13        0.33        0.31      0.14 o 
  -6   4  13        0.02        0.11      0.11 o 
  -5   4  13        0.00        0.08      0.11 o 
  -4   4  13        0.34        0.62      0.13 o 
  -3   4  13        1.31        1.72      0.17 o 
  -2   4  13        3.20        2.89      0.23 o 
  -1   4  13       12.22       10.51      0.41 o 
   0   4  13        0.54        0.10      0.11 o 
   1   4  13        1.10        0.81      0.14 o 
   2   4  13       15.97       19.90      0.58 o 
   3   4  13        5.29        4.90      0.28 o 
   4   4  13        0.00        0.00      0.08 o 
   5   4  13        0.34        0.22      0.12 o 
  -6   5  13        0.02        0.13      0.11 o 
  -5   5  13        0.37        0.67      0.21 o 
  -4   5  13        3.43        7.58      0.34 o 
  -3   5  13        1.69        0.91      0.15 o 
  -2   5  13       59.27      136.05      2.18 o 
  -1   5  13        0.78        0.32      0.12 o 
   0   5  13        0.00        0.08      0.09 o 
   1   5  13        2.72        1.63      0.22 o 
   2   5  13        7.08        7.20      0.31 o 
   3   5  13        5.83        7.00      0.35 o 
   4   5  13        2.67        3.78      0.46 o 
   5   5  13        0.02        0.05      0.11 o 
  -6   6  13        0.01        0.16      0.11 o 
  -5   6  13        0.00        0.02      0.09 o 
  -4   6  13        1.55        2.92      0.36 o 
  -3   6  13       11.98       17.61      0.44 o 
  -2   6  13        5.30        6.14      0.33 o 
  -1   6  13       30.76       39.56      0.82 o 
   0   6  13       12.13       11.02      0.41 o 
   1   6  13        6.90        3.51      0.28 o 
   2   6  13        0.10        0.13      0.11 o 
   3   6  13        4.38        5.31      0.28 o 
   4   6  13        0.05       -0.04      0.10 o 
   5   6  13        0.31        0.05      0.11 o 
  -5   7  13        0.28        0.44      0.13 o 
  -4   7  13        2.95        6.40      0.25 o 
  -3   7  13        0.00        0.01      0.09 o 
  -2   7  13       32.53       75.45      1.13 o 
  -1   7  13        0.26        0.32      0.13 o 
   0   7  13        0.25       -0.04      0.09 o 
   1   7  13        2.96        1.39      0.18 o 
   2   7  13        0.00        0.11      0.09 o 
   3   7  13       11.06       13.76      0.44 o 
   4   7  13        4.69        6.65      0.34 o 
   5   7  13        0.15        0.05      0.12 o 
  -5   8  13        0.14        0.27      0.12 o 
  -4   8  13        0.06        0.26      0.12 o 
  -3   8  13        1.10        0.89      0.14 o 
  -2   8  13        6.02        4.77      0.32 o 
  -1   8  13       26.08       36.54      0.89 o 
   0   8  13        0.77        0.29      0.12 o 
   1   8  13        0.96        0.41      0.15 o 
   2   8  13        2.30        1.24      0.17 o 
   3   8  13        1.21        0.69      0.16 o 
   4   8  13        2.69        4.06      0.34 o 
   5   8  13        2.37        5.26      0.75 o 
  -5   9  13        0.18        0.42      0.15 o 
  -4   9  13        1.01        1.50      0.22 o 
  -3   9  13        0.09        0.28      0.10 o 
  -2   9  13        2.74        3.32      0.22 o 
  -1   9  13       13.81       19.16      0.54 o 
   0   9  13       17.84       21.43      0.60 o 
   1   9  13        2.33        1.33      0.17 o 
   2   9  13        1.19        0.77      0.15 o 
   3   9  13        8.06       12.89      0.39 o 
   4   9  13        2.12        2.90      0.44 o 
   5   9  13        1.05        2.06      0.34 o 
  -5  10  13        0.19        0.44      0.15 o 
  -4  10  13        0.02        0.09      0.09 o 
  -3  10  13        1.04        0.94      0.15 o 
  -2  10  13        0.00        0.03      0.08 o 
  -1  10  13        6.10        5.15      0.30 o 
   0  10  13        3.17        2.31      0.22 o 
   1  10  13        8.84        7.79      0.36 o 
   2  10  13        3.16        2.59      0.22 o 
   3  10  13        0.00       -0.04      0.10 o 
   4  10  13        0.01       -0.03      0.12 o 
   5  10  13        0.03        0.12      0.13 o 
  -5  11  13        0.10        0.17      0.12 o 
  -4  11  13        0.09        0.16      0.12 o 
  -3  11  13        0.08        0.13      0.11 o 
  -2  11  13        3.64        4.86      0.23 o 
  -1  11  13       16.13       31.44      0.71 o 
   0  11  13        6.39        7.72      0.40 o 
   1  11  13        3.22        3.93      0.25 o 
   2  11  13        0.01       -0.02      0.10 o 
   3  11  13        1.82        1.58      0.19 o 
   4  11  13        0.37        0.45      0.14 o 
   5  11  13        1.57        3.91      0.57 o 
  -5  12  13        0.03        0.15      0.10 o 
  -4  12  13        0.00       -0.01      0.08 o 
  -3  12  13        1.50        1.13      0.27 o 
  -2  12  13        5.78        8.17      0.36 o 
  -1  12  13        0.25        0.61      0.14 o 
   0  12  13        0.70        0.85      0.15 o 
   1  12  13        5.48        5.36      0.41 o 
   2  12  13        1.59        2.14      0.30 o 
   3  12  13        2.22        1.94      0.30 o 
   4  12  13        0.39        0.81      0.15 o 
  -5  13  13        0.09        0.19      0.13 o 
  -4  13  13        0.20        0.25      0.11 o 
  -3  13  13        0.33        0.17      0.11 o 
  -2  13  13        0.15        0.09      0.10 o 
  -1  13  13        0.04        0.13      0.11 o 
   0  13  13        6.40       10.56      0.39 o 
   1  13  13        4.04        3.34      0.33 o 
   2  13  13        0.98        0.94      0.16 o 
   3  13  13        3.76        7.27      0.29 o 
   4  13  13        1.77        4.56      0.26 o 
  -4  14  13        0.20        0.66      0.24 o 
  -3  14  13        0.50        0.50      0.14 o 
  -2  14  13        3.46        7.22      0.25 o 
  -1  14  13        0.02        0.04      0.10 o 
   0  14  13        1.64        1.51      0.23 o 
   1  14  13        0.57        0.39      0.15 o 
   2  14  13        0.07       -0.02      0.10 o 
   3  14  13        0.17        0.32      0.14 o 
   4  14  13        0.20        0.04      0.11 o 
  -4  15  13        0.02        0.04      0.09 o 
  -3  15  13        0.69        0.67      0.21 o 
  -2  15  13        0.29        0.21      0.11 o 
  -1  15  13        0.03        0.01      0.10 o 
   0  15  13        0.38        0.29      0.13 o 
   1  15  13        1.93        3.23      0.26 o 
   2  15  13        0.46        0.43      0.14 o 
   3  15  13        0.49        0.43      0.14 o 
   4  15  13        0.31        0.58      0.18 o 
  -4  16  13        0.14        0.32      0.17 o 
  -3  16  13        0.12        0.22      0.10 o 
  -2  16  13        0.14        0.34      0.11 o 
  -1  16  13        0.10        0.01      0.09 o 
   0  16  13        0.84        0.64      0.16 o 
   1  16  13        0.53        0.50      0.17 o 
   2  16  13        4.46       10.55      0.36 o 
   3  16  13        0.01        0.03      0.10 o 
  -3  17  13        0.01        0.01      0.09 o 
  -2  17  13        0.39        0.41      0.13 o 
  -1  17  13        0.01        0.00      0.08 o 
   0  17  13        1.33        1.97      0.40 o 
   1  17  13        0.01       -0.04      0.10 o 
   2  17  13        0.32        0.22      0.12 o 
   3  17  13        0.68        0.43      0.18 o 
  -3  18  13        0.03        0.09      0.15 o 
  -2  18  13        0.28        0.38      0.12 o 
  -1  18  13        0.00        0.03      0.08 o 
   0  18  13        0.14        0.18      0.13 o 
   1  18  13        0.46        0.57      0.16 o 
   2  18  13        0.06        0.11      0.11 o 
   3  18  13        0.42        1.12      0.22 o 
  -3  19  13        0.00        0.11      0.13 o 
  -2  19  13        0.04        0.02      0.11 o 
  -1  19  13        0.86        1.98      0.47 o 
   0  19  13        0.20        0.38      0.14 o 
   1  19  13        0.70        0.78      0.31 o 
   2  19  13        0.15        0.26      0.12 o 
  -2  20  13        0.04        0.17      0.17 o 
  -1  20  13        0.63        1.55      0.38 o 
   0  20  13        0.00        0.00      0.08 o 
   1  20  13        0.16        0.18      0.15 o 
   2  20  13        0.00       -0.02      0.11 o 
  -1  21  13        0.03        0.14      0.12 o 
   0  21  13        0.29        0.37      0.15 o 
   1  21  13        0.00        0.00      0.09 o 
  -5   0  14        0.12        0.28      0.19 o 
  -4   0  14        0.06        0.04      0.13 o 
  -3   0  14        0.00        0.21      0.16 o 
  -2   0  14       21.19       33.12      1.03 o 
  -1   0  14       67.64      189.21      5.97 o 
   0   0  14        2.24        2.11      0.30 o 
   1   0  14        1.27       -0.05      0.16 o 
   2   0  14        2.88        2.26      0.33 o 
   3   0  14        0.96        1.47      0.35 o 
   4   0  14        0.04        0.10      0.15 o 
   5   0  14        0.06        0.19      0.21 o 
  -5   1  14        0.03        0.08      0.10 o 
  -4   1  14        0.03        0.14      0.10 o 
  -3   1  14        0.56        1.26      0.18 o 
  -2   1  14       12.23       17.55      0.53 o 
  -1   1  14        3.52        3.45      0.45 o 
   0   1  14       31.63       53.16      1.08 o 
   1   1  14        3.84        2.03      0.24 o 
   2   1  14       12.11       11.71      0.44 o 
   3   1  14        0.55        0.22      0.12 o 
   4   1  14        0.01        0.04      0.11 o 
   5   1  14        0.02       -0.02      0.09 o 
  -5   2  14        0.09        0.20      0.12 o 
  -4   2  14        0.02        0.01      0.08 o 
  -3   2  14        2.47        5.00      0.25 o 
  -2   2  14        1.04        0.49      0.16 o 
  -1   2  14       56.47      145.36      1.86 o 
   0   2  14        2.62        1.66      0.20 o 
   1   2  14       42.81       68.14      1.25 o 
   2   2  14        0.01       -0.03      0.10 o 
   3   2  14        1.02        0.41      0.15 o 
   4   2  14        0.00       -0.06      0.11 o 
   5   2  14        0.18        0.11      0.12 o 
  -5   3  14        0.01        0.03      0.09 o 
  -4   3  14        0.00        0.01      0.09 o 
  -3   3  14        0.21        0.35      0.15 o 
  -2   3  14        1.07        0.89      0.17 o 
  -1   3  14        1.73        1.00      0.19 o 
   0   3  14        7.87        5.49      0.38 o 
   1   3  14        8.61       10.52      0.41 o 
   2   3  14        1.44        0.62      0.15 o 
   3   3  14        1.13        0.47      0.19 o 
   4   3  14        2.20        2.50      0.65 o 
   5   3  14        0.02       -0.01      0.10 o 
  -5   4  14        0.23        0.22      0.12 o 
  -4   4  14        0.15        0.16      0.11 o 
  -3   4  14        0.30        0.18      0.12 o 
  -2   4  14        6.80        9.77      0.38 o 
  -1   4  14        5.75        5.32      0.32 o 
   0   4  14        1.12        0.52      0.17 o 
   1   4  14       17.92       24.54      0.61 o 
   2   4  14        3.94        2.21      0.25 o 
   3   4  14        0.06        0.08      0.10 o 
   4   4  14        0.25        0.29      0.14 o 
   5   4  14        0.13        0.09      0.13 o 
  -5   5  14        0.01        0.00      0.10 o 
  -4   5  14        0.00        0.12      0.12 o 
  -3   5  14        0.11        0.11      0.11 o 
  -2   5  14        1.14        1.80      0.19 o 
  -1   5  14        1.04        0.75      0.18 o 
   0   5  14       71.03      159.54      2.13 o 
   1   5  14        3.28        2.02      0.22 o 
   2   5  14        4.40        3.42      0.26 o 
   3   5  14        1.00        0.48      0.16 o 
   4   5  14        2.05        2.71      0.69 o 
   5   5  14        0.01        0.01      0.10 o 
  -5   6  14        0.03        0.19      0.12 o 
  -4   6  14        0.00        0.10      0.10 o 
  -3   6  14        0.00       -0.04      0.09 o 
  -2   6  14        0.07        0.22      0.13 o 
  -1   6  14        0.10        0.02      0.10 o 
   0   6  14        1.18        0.42      0.16 o 
   1   6  14        6.22        5.95      0.32 o 
   2   6  14        0.43        0.08      0.11 o 
   3   6  14        3.76        6.43      0.28 o 
   4   6  14        1.04        1.11      0.35 o 
   5   6  14        0.04       -0.01      0.10 o 
  -5   7  14        0.03        0.14      0.11 o 
  -4   7  14        0.56        1.03      0.17 o 
  -3   7  14        0.05       -0.04      0.10 o 
  -2   7  14        0.05       -0.04      0.10 o 
  -1   7  14        1.84        0.83      0.18 o 
   0   7  14        0.21       -0.03      0.10 o 
   1   7  14        2.02        2.33      0.21 o 
   2   7  14        3.11        2.44      0.50 o 
   3   7  14        4.84        5.37      0.40 o 
   4   7  14        0.18        0.10      0.12 o 
   5   7  14        0.04        0.13      0.15 o 
  -5   8  14        0.05        0.17      0.12 o 
  -4   8  14        0.34        0.89      0.18 o 
  -3   8  14        0.38        0.62      0.13 o 
  -2   8  14        0.02       -0.05      0.10 o 
  -1   8  14        0.05        0.10      0.11 o 
   0   8  14        1.01        0.91      0.16 o 
   1   8  14        1.72        1.19      0.18 o 
   2   8  14        0.01        0.03      0.10 o 
   3   8  14        2.10        2.23      0.47 o 
   4   8  14        0.91        0.37      0.17 o 
   5   8  14        0.19        0.53      0.17 o 
  -5   9  14        0.01        0.17      0.11 o 
  -4   9  14        0.00        0.06      0.12 o 
  -3   9  14        0.00        0.17      0.12 o 
  -2   9  14        6.31       10.32      0.34 o 
  -1   9  14        1.76        2.19      0.20 o 
   0   9  14        0.03        0.12      0.12 o 
   1   9  14        1.19        1.21      0.17 o 
   2   9  14        4.64        6.19      0.28 o 
   3   9  14        0.04        0.12      0.11 o 
   4   9  14        1.11        1.86      0.43 o 
  -5  10  14        0.04        0.03      0.08 o 
  -4  10  14        0.30        0.54      0.18 o 
  -3  10  14        0.02        0.22      0.13 o 
  -2  10  14        0.70        0.68      0.17 o 
  -1  10  14        1.72        2.53      0.20 o 
   0  10  14        0.00        0.04      0.09 o 
   1  10  14        3.89        5.17      0.39 o 
   2  10  14        0.01       -0.07      0.11 o 
   3  10  14        2.87        5.95      0.29 o 
   4  10  14        2.26        4.95      0.37 o 
  -4  11  14        0.40        0.47      0.21 o 
  -3  11  14        0.46        0.52      0.18 o 
  -2  11  14        0.91        1.75      0.19 o 
  -1  11  14        1.63        1.89      0.19 o 
   0  11  14        3.00        2.17      0.36 o 
   1  11  14        5.83        6.10      0.30 o 
   2  11  14        2.03        1.88      0.35 o 
   3  11  14        0.53        0.45      0.17 o 
   4  11  14        0.04        0.15      0.14 o 
  -4  12  14        0.09        0.14      0.12 o 
  -3  12  14        0.16        0.18      0.12 o 
  -2  12  14        2.45        4.88      0.24 o 
  -1  12  14        0.01        0.02      0.09 o 
   0  12  14        0.10        0.14      0.12 o 
   1  12  14        0.88        1.07      0.25 o 
   2  12  14        0.15        0.07      0.12 o 
   3  12  14        0.64        0.94      0.17 o 
   4  12  14        0.12        0.18      0.12 o 
  -4  13  14        0.06        0.14      0.12 o 
  -3  13  14        0.43        0.35      0.13 o 
  -2  13  14        0.67        0.93      0.26 o 
  -1  13  14        0.59        0.27      0.14 o 
   0  13  14        1.65        1.57      0.28 o 
   1  13  14        0.21        0.04      0.11 o 
   2  13  14        1.35        0.99      0.25 o 
   3  13  14        0.00        0.06      0.10 o 
   4  13  14        1.54        4.72      0.24 o 
  -4  14  14        0.04        0.08      0.10 o 
  -3  14  14        0.00        0.05      0.09 o 
  -2  14  14        0.03        0.12      0.10 o 
  -1  14  14        0.71        0.96      0.20 o 
   0  14  14        0.61        0.49      0.14 o 
   1  14  14        0.88        0.28      0.13 o 
   2  14  14        3.77        6.27      0.30 o 
   3  14  14        0.06       -0.02      0.10 o 
  -3  15  14        0.00       -0.05      0.11 o 
  -2  15  14        0.07        0.12      0.14 o 
  -1  15  14        1.01        2.49      0.35 o 
   0  15  14        4.92       10.53      0.37 o 
   1  15  14        0.03        0.03      0.09 o 
   2  15  14        0.53        0.65      0.21 o 
   3  15  14        0.05        0.10      0.12 o 
  -3  16  14        0.01       -0.03      0.09 o 
  -2  16  14        0.03        0.02      0.08 o 
  -1  16  14        0.37        0.38      0.13 o 
   0  16  14        0.28        0.26      0.12 o 
   1  16  14        0.00        0.00      0.08 o 
   2  16  14        0.04        0.04      0.10 o 
   3  16  14        0.17        0.22      0.15 o 
  -3  17  14        0.14        0.32      0.18 o 
  -2  17  14        0.12        0.24      0.12 o 
  -1  17  14        0.23        0.68      0.15 o 
   0  17  14        0.01       -0.07      0.10 o 
   1  17  14        0.04        0.19      0.12 o 
   2  17  14        1.14        1.98      0.58 o 
  -2  18  14        0.03        0.03      0.09 o 
  -1  18  14        1.28        3.73      0.30 o 
   0  18  14        0.00        0.00      0.09 o 
   1  18  14        0.33        0.10      0.11 o 
   2  18  14        0.00        0.09      0.13 o 
  -2  19  14        0.04        0.00      0.20 o 
  -1  19  14        0.52        1.13      0.27 o 
   0  19  14        0.00        0.12      0.11 o 
   1  19  14        0.09        0.05      0.10 o 
   0  20  14        0.13        0.19      0.15 o 
  -5   1  15        0.00        0.08      0.12 o 
  -4   1  15        0.16        0.09      0.12 o 
  -3   1  15        0.03        0.16      0.13 o 
  -2   1  15        0.03        0.02      0.10 o 
  -1   1  15        0.02       -0.06      0.11 o 
   0   1  15        1.51        1.17      0.18 o 
   1   1  15        0.59        0.45      0.14 o 
   2   1  15        0.00        0.18      0.12 o 
   3   1  15        1.00        0.87      0.17 o 
   4   1  15        0.25        0.11      0.14 o 
  -5   2  15        0.09        0.10      0.11 o 
  -4   2  15        0.29        0.06      0.10 o 
  -3   2  15        6.95       13.10      0.44 o 
  -2   2  15        4.68        6.65      0.31 o 
  -1   2  15        4.95        5.28      0.31 o 
   0   2  15       12.00       15.70      0.52 o 
   1   2  15        0.36        0.33      0.13 o 
   2   2  15        4.21        3.76      0.27 o 
   3   2  15        0.31        0.12      0.12 o 
   4   2  15        0.49        0.22      0.15 o 
  -5   3  15        0.01       -0.08      0.12 o 
  -4   3  15        0.82        1.67      0.60 o 
  -3   3  15        0.06        0.11      0.11 o 
  -2   3  15        1.47        1.06      0.18 o 
  -1   3  15        0.18        0.54      0.15 o 
   0   3  15        2.92        2.61      0.57 o 
   1   3  15        5.20        6.67      0.33 o 
   2   3  15        0.24        0.80      0.16 o 
   3   3  15        1.06        0.58      0.18 o 
   4   3  15        0.89        0.54      0.23 o 
  -5   4  15        0.46        1.86      0.35 o 
  -4   4  15        0.20        0.13      0.13 o 
  -3   4  15        1.40        1.24      0.40 o 
  -2   4  15        6.74       10.79      0.40 o 
  -1   4  15        4.04        5.12      0.30 o 
   0   4  15        0.25        0.43      0.14 o 
   1   4  15        0.38        0.20      0.13 o 
   2   4  15        1.46        1.19      0.19 o 
   3   4  15        0.06        0.07      0.13 o 
   4   4  15        0.81        0.58      0.28 o 
  -5   5  15        0.17        0.25      0.14 o 
  -4   5  15        0.42        0.30      0.17 o 
  -3   5  15        0.02       -0.02      0.09 o 
  -2   5  15        4.45        4.53      0.39 o 
  -1   5  15       13.90       24.28      0.64 o 
   0   5  15        1.99        2.28      0.47 o 
   1   5  15        0.06        0.15      0.12 o 
   2   5  15        2.15        2.07      0.29 o 
   3   5  15        0.73        0.31      0.15 o 
   4   5  15        0.06        0.04      0.11 o 
  -5   6  15        0.43        1.70      0.38 o 
  -4   6  15        0.06        0.01      0.10 o 
  -3   6  15        0.07        0.05      0.10 o 
  -2   6  15        0.37        1.37      0.24 o 
  -1   6  15        4.18        2.75      0.45 o 
   0   6  15        0.14        0.06      0.11 o 
   1   6  15        0.82        0.37      0.18 o 
   2   6  15        0.91        0.63      0.16 o 
   3   6  15        0.00        0.02      0.11 o 
   4   6  15        0.01       -0.02      0.11 o 
  -4   7  15        0.56        0.28      0.24 o 
  -3   7  15        0.32        0.24      0.13 o 
  -2   7  15        0.25        0.14      0.12 o 
  -1   7  15        0.04        0.07      0.12 o 
   0   7  15        4.66        5.42      0.50 o 
   1   7  15        1.00        0.52      0.16 o 
   2   7  15        0.00        0.08      0.11 o 
   3   7  15        1.08        0.51      0.16 o 
   4   7  15        1.06        1.42      0.41 o 
  -4   8  15        0.00       -0.04      0.10 o 
  -3   8  15        0.35        0.21      0.14 o 
  -2   8  15        0.00        0.16      0.12 o 
  -1   8  15        1.25        0.74      0.19 o 
   0   8  15        0.60        0.23      0.13 o 
   1   8  15        0.47        0.44      0.15 o 
   2   8  15        2.44        3.07      0.56 o 
   3   8  15        1.92        3.84      0.26 o 
   4   8  15        0.22        0.35      0.19 o 
  -4   9  15        0.63        1.12      0.44 o 
  -3   9  15        0.06        0.05      0.10 o 
  -2   9  15        0.13        0.19      0.13 o 
  -1   9  15        8.60       18.36      0.54 o 
   0   9  15        0.75        0.27      0.15 o 
   1   9  15        1.46        1.51      0.41 o 
   2   9  15        0.06        0.21      0.12 o 
   3   9  15        0.05       -0.04      0.11 o 
   4   9  15        0.07        0.15      0.13 o 
  -4  10  15        0.02        0.02      0.11 o 
  -3  10  15        0.55        0.72      0.20 o 
  -2  10  15        0.20        0.04      0.11 o 
  -1  10  15        1.37        0.82      0.24 o 
   0  10  15        0.01        0.08      0.11 o 
   1  10  15        0.20        0.19      0.14 o 
   2  10  15        0.04       -0.02      0.09 o 
   3  10  15        0.40        0.58      0.16 o 
   4  10  15        0.00        0.07      0.13 o 
  -4  11  15        0.10        0.19      0.12 o 
  -3  11  15        0.16        0.14      0.11 o 
  -2  11  15        0.90        0.63      0.16 o 
  -1  11  15        1.07        0.49      0.18 o 
   0  11  15        0.06        0.09      0.13 o 
   1  11  15        4.81        7.46      0.31 o 
   2  11  15        0.00        0.03      0.11 o 
   3  11  15        2.30        4.79      0.27 o 
  -4  12  15        0.10        0.44      0.13 o 
  -3  12  15        0.22        0.22      0.12 o 
  -2  12  15        0.19        0.12      0.12 o 
  -1  12  15        0.20        0.26      0.13 o 
   0  12  15        0.60        0.29      0.15 o 
   1  12  15        1.28        0.78      0.24 o 
   2  12  15        0.04        0.04      0.12 o 
   3  12  15        0.11        0.02      0.11 o 
  -3  13  15        0.01        0.04      0.09 o 
  -2  13  15        0.03        0.01      0.11 o 
  -1  13  15        0.04        0.05      0.11 o 
   0  13  15        0.21        0.15      0.14 o 
   1  13  15        0.20        0.23      0.13 o 
   2  13  15        0.03        0.06      0.13 o 
   3  13  15        0.12        0.28      0.17 o 
  -3  14  15        0.13        0.07      0.10 o 
  -2  14  15        0.62        0.80      0.27 o 
  -1  14  15        0.36        0.22      0.13 o 
   0  14  15        0.71        1.69      0.27 o 
   1  14  15        0.63        0.45      0.15 o 
   2  14  15        0.22        0.37      0.15 o 
   3  14  15        0.15        0.26      0.15 o 
  -3  15  15        0.00        0.00      0.09 o 
  -2  15  15        0.31        0.37      0.17 o 
  -1  15  15        0.27        0.47      0.15 o 
   0  15  15        0.95        0.94      0.21 o 
   1  15  15        0.00       -0.06      0.13 o 
   2  15  15        1.74        4.55      0.61 o 
  -2  16  15        0.64        1.47      0.35 o 
  -1  16  15        0.03        0.02      0.11 o 
   0  16  15        0.67        1.02      0.19 o 
   1  16  15        0.24        0.53      0.15 o 
   2  16  15        0.85        2.88      0.38 o 
  -2  17  15        0.06        0.27      0.14 o 
  -1  17  15        0.01        0.06      0.12 o 
   0  17  15        0.06        0.16      0.13 o 
   1  17  15        0.01        0.01      0.10 o 
  -1  18  15        0.05        0.30      0.45 o 
   0  18  15        0.00        0.07      0.12 o 
  -4   0  16        0.36        0.64      0.45 o 
  -3   0  16        0.39        0.77      0.22 o 
  -2   0  16        0.56        1.19      0.26 o 
  -1   0  16        0.04        0.14      0.17 o 
   0   0  16        0.63        0.39      0.21 o 
   1   0  16        0.60        0.12      0.17 o 
   2   0  16        0.20       -0.03      0.17 o 
   3   0  16        5.41       10.71      0.57 o 
   4   0  16        0.38       -0.02      0.16 o 
  -4   1  16        0.10        0.18      0.13 o 
  -3   1  16        0.02        0.03      0.11 o 
  -2   1  16        2.03        3.31      0.27 o 
  -1   1  16        0.03       -0.07      0.11 o 
   0   1  16        0.80        0.29      0.14 o 
   1   1  16        0.32        0.13      0.13 o 
   2   1  16        0.84        0.67      0.17 o 
   3   1  16        0.21        0.08      0.13 o 
   4   1  16        0.66        0.26      0.19 o 
  -4   2  16        0.17        0.20      0.13 o 
  -3   2  16        1.07        2.88      0.26 o 
  -2   2  16        0.23        0.25      0.14 o 
  -1   2  16        0.89        0.39      0.16 o 
   0   2  16        0.04        0.01      0.09 o 
   1   2  16        0.08        0.08      0.12 o 
   2   2  16        0.39        0.69      0.16 o 
   3   2  16        0.07        0.19      0.14 o 
   4   2  16        0.06        0.04      0.12 o 
  -4   3  16        0.03       -0.01      0.10 o 
  -3   3  16        0.10        0.08      0.12 o 
  -2   3  16        2.60        3.72      0.30 o 
  -1   3  16        0.13        0.06      0.13 o 
   0   3  16        0.72        0.47      0.16 o 
   1   3  16        0.36        0.36      0.15 o 
   2   3  16        0.84        0.65      0.18 o 
   3   3  16        0.04        0.22      0.14 o 
   4   3  16        0.34        0.44      0.19 o 
  -4   4  16        0.00        0.02      0.12 o 
  -3   4  16        0.28        0.25      0.16 o 
  -2   4  16        0.21        0.31      0.15 o 
  -1   4  16        0.04       -0.01      0.09 o 
   0   4  16        0.61        0.23      0.13 o 
   1   4  16        1.38        1.62      0.42 o 
   2   4  16        1.70        1.69      0.20 o 
   3   4  16        0.00        0.02      0.11 o 
   4   4  16        0.19        0.25      0.16 o 
  -4   5  16        0.19        0.08      0.12 o 
  -3   5  16        0.03       -0.02      0.09 o 
  -2   5  16        0.79        0.86      0.25 o 
  -1   5  16        0.58        0.46      0.16 o 
   0   5  16        1.01        0.85      0.28 o 
   1   5  16        0.45        0.36      0.15 o 
   2   5  16        0.91        1.31      0.18 o 
   3   5  16        0.42        0.22      0.15 o 
   4   5  16        1.83        4.69      0.64 o 
  -4   6  16        0.00        0.04      0.11 o 
  -3   6  16        0.29        0.26      0.14 o 
  -2   6  16        0.07        0.07      0.11 o 
  -1   6  16        0.01        0.06      0.14 o 
   0   6  16        0.10        0.08      0.12 o 
   1   6  16        0.06        0.03      0.11 o 
   2   6  16        1.71        2.48      0.37 o 
   3   6  16        0.40        0.33      0.15 o 
   4   6  16        0.29        0.28      0.19 o 
  -4   7  16        0.08        0.02      0.10 o 
  -3   7  16        0.15        0.15      0.13 o 
  -2   7  16        0.15        0.44      0.15 o 
  -1   7  16        0.00        0.02      0.09 o 
   0   7  16        0.73        0.47      0.17 o 
   1   7  16        0.01        0.05      0.11 o 
   2   7  16        1.38        1.33      0.24 o 
   3   7  16        0.07        0.00      0.10 o 
  -4   8  16        0.00       -0.01      0.09 o 
  -3   8  16        0.08        0.14      0.12 o 
  -2   8  16        0.04        0.03      0.10 o 
  -1   8  16        1.97        3.10      0.25 o 
   0   8  16        0.00        0.02      0.11 o 
   1   8  16        0.04        0.12      0.13 o 
   2   8  16        0.00        0.12      0.13 o 
   3   8  16        0.17        0.34      0.15 o 
  -3   9  16        0.01        0.04      0.11 o 
  -2   9  16        0.08        0.00      0.10 o 
  -1   9  16        0.15        0.12      0.13 o 
   0   9  16        3.34        5.21      0.32 o 
   1   9  16        0.16        0.38      0.15 o 
   2   9  16        0.16        0.30      0.17 o 
   3   9  16        2.08        5.72      0.48 o 
  -3  10  16        0.00        0.09      0.11 o 
  -2  10  16        0.08        0.12      0.14 o 
  -1  10  16        0.50        0.53      0.15 o 
   0  10  16        0.00        0.09      0.12 o 
   1  10  16        0.62        0.47      0.20 o 
   2  10  16        0.02        0.08      0.12 o 
   3  10  16        0.20        0.20      0.14 o 
  -3  11  16        0.03        0.13      0.13 o 
  -2  11  16        0.05        0.06      0.13 o 
  -1  11  16        1.12        1.37      0.31 o 
   0  11  16        1.25        1.70      0.25 o 
   1  11  16        0.45        0.27      0.16 o 
   2  11  16        0.00        0.13      0.13 o 
   3  11  16        0.03        0.03      0.12 o 
  -3  12  16        0.19        0.36      0.14 o 
  -2  12  16        0.11        0.15      0.13 o 
  -1  12  16        2.33        7.05      0.33 o 
   0  12  16        0.36        0.72      0.17 o 
   1  12  16        0.60        0.76      0.27 o 
   2  12  16        0.31        0.78      0.20 o 
  -2  13  16        0.02        0.12      0.15 o 
  -1  13  16        0.08        0.21      0.17 o 
   0  13  16        0.32        0.61      0.18 o 
   1  13  16        0.29        0.39      0.15 o 
   2  13  16        0.54        0.80      0.26 o 
  -2  14  16        0.09        0.38      0.15 o 
  -1  14  16        0.00        0.01      0.12 o 
   0  14  16        0.36        0.73      0.19 o 
   1  14  16        0.00        0.01      0.10 o 
   2  14  16        0.01        0.04      0.23 o 
  -1  15  16        0.02        0.10      0.14 o 
   0  15  16        0.00       -0.05      0.13 o 
   1  15  16        0.19        0.37      0.18 o 
  -3   1  17        0.02        0.03      0.12 o 
  -2   1  17        0.28        0.40      0.17 o 
  -1   1  17        0.29        0.22      0.15 o 
   0   1  17        0.04        0.22      0.16 o 
   1   1  17        0.15        0.26      0.14 o 
   2   1  17        0.15        0.03      0.12 o 
   3   1  17        0.91        1.21      0.23 o 
  -3   2  17        0.01        0.11      0.14 o 
  -2   2  17        0.02       -0.06      0.13 o 
  -1   2  17        0.01        0.15      0.15 o 
   0   2  17        0.02        0.01      0.10 o 
   1   2  17        0.04        0.23      0.13 o 
   2   2  17        0.00       -0.13      0.13 o 
   3   2  17        0.10        0.42      0.16 o 
  -3   3  17        0.00        0.04      0.11 o 
  -2   3  17        0.00       -0.05      0.11 o 
  -1   3  17        0.00        0.09      0.12 o 
   0   3  17        0.47        0.25      0.15 o 
   1   3  17        1.55        1.61      0.29 o 
   2   3  17        0.67        0.59      0.17 o 
   3   3  17        0.21        0.09      0.14 o 
  -3   4  17        0.00       -0.01      0.10 o 
  -2   4  17        0.00        0.00      0.10 o 
  -1   4  17        0.02        0.02      0.11 o 
   0   4  17        1.78        2.51      0.48 o 
   1   4  17        0.02        0.03      0.11 o 
   2   4  17        1.15        1.19      0.22 o 
   3   4  17        0.06        0.01      0.11 o 
  -3   5  17        0.25        0.01      0.11 o 
  -2   5  17        1.69        3.39      0.50 o 
  -1   5  17        0.37        1.08      0.26 o 
   0   5  17        0.06        0.05      0.12 o 
   1   5  17        0.60        0.63      0.21 o 
   2   5  17        0.17        0.13      0.15 o 
   3   5  17        0.57        0.51      0.22 o 
  -3   6  17        0.03        0.18      0.14 o 
  -2   6  17        0.30        0.63      0.24 o 
  -1   6  17        0.22        0.07      0.14 o 
   0   6  17        0.00        0.01      0.11 o 
   1   6  17        0.08        0.00      0.10 o 
   2   6  17        0.00       -0.12      0.14 o 
   3   6  17        0.13        0.12      0.14 o 
  -3   7  17        0.00       -0.02      0.11 o 
  -2   7  17        0.38        0.50      0.17 o 
  -1   7  17        1.19        4.22      0.29 o 
   0   7  17        1.84        3.49      0.65 o 
   1   7  17        3.00        5.65      0.32 o 
   2   7  17        0.48        0.85      0.19 o 
  -3   8  17        0.15        0.28      0.16 o 
  -2   8  17        0.54        0.59      0.21 o 
  -1   8  17        0.62        0.67      0.21 o 
   0   8  17        0.50        0.41      0.18 o 
   1   8  17        0.00       -0.03      0.11 o 
   2   8  17        1.01        1.89      0.28 o 
  -2   9  17        0.00        0.08      0.13 o 
  -1   9  17        0.08        0.40      0.15 o 
   0   9  17        0.01        0.01      0.12 o 
   1   9  17        0.03       -0.04      0.12 o 
   2   9  17        0.16        0.27      0.16 o 
  -2  10  17        0.00        0.02      0.11 o 
  -1  10  17        0.37        0.76      0.21 o 
   0  10  17        0.21        0.29      0.17 o 
   1  10  17        0.09        0.16      0.17 o 
   2  10  17        0.03        0.11      0.14 o 
  -2  11  17        0.00       -0.01      0.11 o 
  -1  11  17        1.58        5.39      0.29 o 
   0  11  17        0.21        0.26      0.17 o 
   1  11  17        0.32        0.28      0.15 o 
  -1  12  17        0.00        0.11      0.14 o 
   0  12  17        0.09        0.25      0.15 o 
   1  12  17        0.39        0.54      0.18 o 
   0  13  17        0.75        1.60      0.25 o 
  -2   0  18        0.17        0.23      0.21 o 
  -1   0  18        0.30        0.35      0.25 o 
   0   0  18        0.00        0.05      0.18 o 
   1   0  18        2.14        2.56      0.58 o 
   2   0  18        0.04        0.08      0.19 o 
  -2   1  18        0.02        0.02      0.12 o 
  -1   1  18        0.89        1.34      0.42 o 
   0   1  18        0.04        0.11      0.14 o 
   1   1  18        0.01        0.11      0.15 o 
   2   1  18        0.09        0.01      0.13 o 
  -2   2  18        0.18        0.40      0.17 o 
  -1   2  18        0.14        0.22      0.15 o 
   0   2  18        0.11        0.38      0.16 o 
   1   2  18        0.04        0.05      0.13 o 
   2   2  18        0.05        0.27      0.18 o 
  -2   3  18        0.00        0.18      0.15 o 
  -1   3  18        0.23        0.32      0.16 o 
   0   3  18        0.03        0.06      0.14 o 
   1   3  18        0.10        0.28      0.16 o 
   2   3  18        0.35        0.67      0.19 o 
  -2   4  18        0.05        0.16      0.17 o 
  -1   4  18        0.48        0.91      0.21 o 
   0   4  18        1.35        1.84      0.43 o 
   1   4  18        0.01       -0.06      0.13 o 
   2   4  18        0.03        0.28      0.16 o 
  -2   5  18        0.00        0.08      0.13 o 
  -1   5  18        0.02        0.08      0.15 o 
   0   5  18        0.04       -0.01      0.12 o 
   1   5  18        0.53        0.84      0.21 o 
   2   5  18        0.57        0.91      0.21 o 
  -2   6  18        0.24        0.29      0.17 o 
  -1   6  18        0.75        1.05      0.28 o 
   0   6  18        0.02        0.05      0.15 o 
   1   6  18        0.07        0.10      0.15 o 
  -2   7  18        0.11       -0.10      0.25 o 
  -1   7  18        0.27        0.44      0.19 o 
   0   7  18        2.22        7.06      0.37 o 
   1   7  18        0.00        0.03      0.13 o 
  -1   8  18        0.01        0.11      0.14 o 
   0   8  18        0.62        1.42      0.36 o 
   1   8  18        0.00        0.03      0.14 o 
  -1   9  18        0.65        2.03      0.85 o 
   0   9  18        0.06        0.22      0.17 o 
                                                 
 
